# Supplementary material for: The evolution of bequeathal in stable habitats
Source: Ecol Evol. 2018 Oct 16;8(21):10594–607. doi: 10.1002/ece3.4549 (PMC6238137; doi:10.1002/ece3.4549)
Supplement: Supplementary file 1 [file ECE3-8-10594-s001.zip]

Archive with 3 entries (3 files):
- bequeathal notebook.nb
- bequeathal simulation.r
- README.md
