# Supplementary material for: The evolution of bequeathal in stable habitats
Source: Ecol Evol. 2018 Oct 16;8(21):10594–607. doi: 10.1002/ece3.4549 (PMC6238137; doi:10.1002/ece3.4549)
Supplement: Supplementary file 1 [file ECE3-8-10594-s001.zip › bequeathal notebook.nb]

(* Content-type: application/vnd.wolfram.mathematica *)

(*** Wolfram Notebook File ***)
(* http://www.wolfram.com/nb *)

(* CreatedBy='Mathematica 8.0' *)

(*CacheID: 234*)
(* Internal cache information:
NotebookFileLineBreakTest
NotebookFileLineBreakTest
NotebookDataPosition[       157,          7]
NotebookDataLength[    355381,       7132]
NotebookOptionsPosition[    343966,       6876]
NotebookOutlinePosition[    344644,       6899]
CellTagsIndexPosition[    344601,       6896]
WindowFrame->Normal*)

(* Beginning of Notebook Content *)
Notebook[{
Cell["\<\
This notebook can be used to replicate the numerical solutions in the main \
paper. The code in the \[OpenCurlyDoubleQuote]function for...\
\[CloseCurlyDoubleQuote] blocks just defines functions. Once that code is in \
memory, the sensitivity plots in the \[OpenCurlyDoubleQuote](* find ...\
\[CloseCurlyDoubleQuote] blocks can be expanded and used.\
\>", "Text",
 CellChangeTimes->{{3.587919975829051*^9, 
  3.587920102217374*^9}},ExpressionUUID->"f26f7630-e195-47e1-9769-\
62586e3cd7a4"],

Cell[CellGroupData[{

Cell["Joint Global/Local Plots", "Section",
 CellChangeTimes->{{3.583691760237199*^9, 
  3.5836917728588457`*^9}},ExpressionUUID->"bcaff5e5-4cc7-4871-8d61-\
230b57be663a"],

Cell[CellGroupData[{

Cell["functions for Global dispersal calculations", "Subsection",
 CellChangeTimes->{{3.583691816250019*^9, 3.583691829398416*^9}, {
  3.585081086309435*^9, 
  3.585081086819189*^9}},ExpressionUUID->"99ba3c2f-59ee-44eb-8b3d-\
eacecc653b77"],

Cell[BoxData[
 RowBox[{
  RowBox[{
   RowBox[{"Prm6", "[", 
    RowBox[{
    "mA_", ",", "mJ_", ",", "pA_", ",", "pJ_", ",", "pB_", ",", "s_", ",", 
     "r_"}], "]"}], ":=", 
   RowBox[{"Module", "[", 
    RowBox[{
     RowBox[{"{", 
      RowBox[{"p1", ",", "p2"}], "}"}], ",", 
     RowBox[{"(", "\[IndentingNewLine]", 
      RowBox[{
       RowBox[{"p1", "=", 
        RowBox[{"r", 
         RowBox[{"(", 
          RowBox[{
           RowBox[{"pB", " ", "pA"}], "+", 
           RowBox[{
            RowBox[{"(", 
             RowBox[{"1", "-", "pB"}], ")"}], "pJ"}]}], ")"}]}]}], ";", 
       "\[IndentingNewLine]", 
       RowBox[{"p2", "=", 
        RowBox[{"pB", " ", 
         RowBox[{"pA", "/", 
          RowBox[{"(", 
           RowBox[{
            RowBox[{"pB", " ", "pA"}], "+", 
            RowBox[{
             RowBox[{"(", 
              RowBox[{"1", "-", "pB"}], ")"}], "pJ"}]}], ")"}]}]}]}], ";", 
       "\[IndentingNewLine]", 
       RowBox[{
        FractionBox[
         RowBox[{
          RowBox[{"p1", "^", 
           RowBox[{"(", 
            RowBox[{"mA", "+", "mJ"}], ")"}]}], " ", 
          RowBox[{"Exp", "[", 
           RowBox[{"-", "p1"}], "]"}]}], 
         RowBox[{
          RowBox[{"(", 
           RowBox[{"mA", "+", "mJ"}], ")"}], "!"}]], "*", 
        RowBox[{"Binomial", "[", 
         RowBox[{
          RowBox[{"mA", "+", "mJ"}], ",", "mA"}], "]"}], 
        RowBox[{"p2", "^", "mA"}], " ", 
        RowBox[{
         RowBox[{"(", 
          RowBox[{"1", "-", "p2"}], ")"}], "^", "mJ"}]}]}], 
      "\[IndentingNewLine]", ")"}]}], "]"}]}], ";"}]], "Input",
 CellChangeTimes->{{3.54846835681177*^9, 3.548468500246587*^9}, {
   3.548607719063744*^9, 3.548607719669923*^9}, {3.548607868004161*^9, 
   3.5486079815815496`*^9}, {3.548608884085637*^9, 3.548608889130727*^9}, {
   3.548609368483747*^9, 3.548609415774021*^9}, {3.548609549653102*^9, 
   3.5486095545426893`*^9}, {3.548611883664948*^9, 3.548611910136837*^9}, 
   3.5487724790309467`*^9, {3.548772525447776*^9, 3.5487725303106194`*^9}, {
   3.54914859533381*^9, 3.549148602451667*^9}, {3.549148716265788*^9, 
   3.549148736871106*^9}, {3.549148779728518*^9, 3.549148786200728*^9}, {
   3.549152572117687*^9, 3.54915257509204*^9}, {3.5492147663142977`*^9, 
   3.54921480570056*^9}, {3.549218491213023*^9, 3.549218510587678*^9}, {
   3.5842071118172007`*^9, 3.584207122752092*^9}, {3.584216630195573*^9, 
   3.584216636931518*^9}, {3.584216895623081*^9, 
   3.584216895830846*^9}},ExpressionUUID->"1643d341-1ac6-400a-a6ba-\
4652b2281fb6"],

Cell[BoxData[
 RowBox[{
  RowBox[{
   RowBox[{"Prm6invade", "[", 
    RowBox[{
     RowBox[{"mA_", "?", "NumericQ"}], ",", 
     RowBox[{"mJ_", "?", "NumericQ"}], ",", 
     RowBox[{"pA_", "?", "NumericQ"}], ",", 
     RowBox[{"pJ_", "?", "NumericQ"}], ",", 
     RowBox[{"p_", "?", "NumericQ"}], ",", 
     RowBox[{"s_", "?", "NumericQ"}], ",", 
     RowBox[{"r_", "?", "NumericQ"}]}], "]"}], ":=", 
   RowBox[{"Module", "[", 
    RowBox[{
     RowBox[{"{", 
      RowBox[{"p1", ",", "p2", ",", "Prm"}], "}"}], ",", 
     RowBox[{"(", "\[IndentingNewLine]", 
      RowBox[{
       RowBox[{"p1", "=", 
        RowBox[{"N", "[", 
         RowBox[{"r", 
          RowBox[{"(", 
           RowBox[{
            RowBox[{"p", " ", "pA"}], "+", 
            RowBox[{
             RowBox[{"(", 
              RowBox[{"1", "-", "p"}], ")"}], "pJ"}]}], ")"}]}], "]"}]}], ";",
        "\[IndentingNewLine]", 
       RowBox[{"Prm", "=", 
        RowBox[{"If", "[", 
         RowBox[{
          RowBox[{"p", "\[Equal]", "0"}], ",", "\[IndentingNewLine]", 
          RowBox[{
           FractionBox[
            RowBox[{
             RowBox[{"p1", "^", 
              RowBox[{"(", "mJ", ")"}]}], " ", 
             RowBox[{"Exp", "[", 
              RowBox[{"-", "p1"}], "]"}]}], 
            RowBox[{
             RowBox[{"(", "mJ", ")"}], "!"}]], 
           RowBox[{"(", 
            RowBox[{"1", "-", 
             RowBox[{"Sign", "[", "mA", "]"}]}], ")"}]}], ",", 
          "\[IndentingNewLine]", 
          RowBox[{
           FractionBox[
            RowBox[{
             RowBox[{"p1", "^", 
              RowBox[{"(", "mA", ")"}]}], " ", 
             RowBox[{"Exp", "[", 
              RowBox[{"-", "p1"}], "]"}]}], 
            RowBox[{
             RowBox[{"(", "mA", ")"}], "!"}]], 
           RowBox[{"(", 
            RowBox[{"1", "-", 
             RowBox[{"Sign", "[", "mJ", "]"}]}], ")"}]}]}], 
         "\[IndentingNewLine]", "]"}]}], ";", "\[IndentingNewLine]", "Prm"}], 
      "\[IndentingNewLine]", ")"}]}], "]"}]}], ";"}]], "Input",
 CellChangeTimes->{{3.54846835681177*^9, 3.548468500246587*^9}, {
   3.548607719063744*^9, 3.548607719669923*^9}, {3.548607868004161*^9, 
   3.5486079815815496`*^9}, {3.548608884085637*^9, 3.548608889130727*^9}, {
   3.548609368483747*^9, 3.548609415774021*^9}, {3.548609549653102*^9, 
   3.5486095545426893`*^9}, {3.548611883664948*^9, 3.548611910136837*^9}, 
   3.5487724790309467`*^9, {3.548772525447776*^9, 3.5487725303106194`*^9}, {
   3.54914859533381*^9, 3.549148602451667*^9}, {3.549148716265788*^9, 
   3.549148736871106*^9}, {3.549148779728518*^9, 3.549148786200728*^9}, {
   3.549152572117687*^9, 3.54915257509204*^9}, {3.5492147663142977`*^9, 
   3.54921480570056*^9}, {3.549218491213023*^9, 3.549218510587678*^9}, {
   3.5842071118172007`*^9, 3.584207122752092*^9}, {3.584216630195573*^9, 
   3.584216636931518*^9}, {3.584216885600216*^9, 3.584216957815577*^9}, {
   3.584217773872796*^9, 3.5842178267594547`*^9}, {3.584232567862153*^9, 
   3.58423257150972*^9}, {3.584232723842965*^9, 3.58423272422186*^9}, {
   3.584233745002584*^9, 3.58423375235322*^9}, {3.584233812307135*^9, 
   3.584233823912162*^9}, {3.584234053230712*^9, 3.584234079069009*^9}, {
   3.584234482808432*^9, 3.584234500645129*^9}, {3.585062454014153*^9, 
   3.585062474716847*^9}},ExpressionUUID->"66df5302-1686-41ce-bc91-\
611f8fd44c80"],

Cell[BoxData[
 RowBox[{
  RowBox[{
   RowBox[{"SolveR2", "[", 
    RowBox[{
    "sAr2_", ",", "sJr2_", ",", "Ar2_", ",", "pr2_", ",", "pAr2_", ",", 
     "pJr2_", ",", "R0r2_"}], "]"}], ":=", 
   RowBox[{"Module", "[", 
    RowBox[{
     RowBox[{"{", 
      RowBox[{"PAx", ",", "PA0x", ",", "PJ0x"}], "}"}], ",", 
     "\[IndentingNewLine]", 
     RowBox[{"(", "\[IndentingNewLine]", 
      RowBox[{
       RowBox[{"PAx", "=", 
        RowBox[{"PA", "[", 
         RowBox[{"Ar2", ",", "pr2", ",", "pAr2", ",", "pJr2", ",", "R0r2"}], 
         "]"}]}], ";", "\[IndentingNewLine]", 
       RowBox[{"PA0x", "=", 
        RowBox[{"PA0", "[", 
         RowBox[{"Ar2", ",", "pr2", ",", "pAr2", ",", "pJr2", ",", "R0r2"}], 
         "]"}]}], ";", "\[IndentingNewLine]", 
       RowBox[{"PJ0x", "=", 
        RowBox[{"PJ0", "[", 
         RowBox[{"Ar2", ",", "pr2", ",", "pAr2", ",", "pJr2", ",", "R0r2"}], 
         "]"}]}], ";", "\[IndentingNewLine]", 
       RowBox[{
        RowBox[{"R0r2", 
         RowBox[{"(", 
          RowBox[{
           RowBox[{"PAx", " ", "sAr2"}], "+", 
           RowBox[{
            RowBox[{"(", 
             RowBox[{"1", "-", "PAx"}], ")"}], "sJr2"}]}], ")"}]}], "+", 
        RowBox[{
         RowBox[{"(", 
          RowBox[{"1", "-", "R0r2"}], ")"}], 
         RowBox[{"(", 
          RowBox[{
           RowBox[{"PA0x", " ", "sAr2"}], "+", 
           RowBox[{"PJ0x", " ", "sJr2"}]}], ")"}]}]}]}], 
      "\[IndentingNewLine]", ")"}]}], "]"}]}], ";"}]], "Input",
 CellChangeTimes->{{3.549835299929459*^9, 3.549835533467486*^9}, 
   3.5498357302880583`*^9, {3.549837868585589*^9, 3.549837868745739*^9}, {
   3.584206490209796*^9, 3.584206514335801*^9}, {3.58423428603304*^9, 
   3.584234319743471*^9}, {3.584234517430759*^9, 
   3.584234517515396*^9}},ExpressionUUID->"a4031fdf-8dac-4ff1-a885-\
dbf25faeef01"],

Cell[BoxData[
 RowBox[{
  RowBox[{
   RowBox[{"SolveR2Fast", "[", 
    RowBox[{
     RowBox[{"sA_", "?", "NumericQ"}], ",", 
     RowBox[{"sJ_", "?", "NumericQ"}], ",", 
     RowBox[{"A_", "?", "NumericQ"}], ",", 
     RowBox[{"p_", "?", "NumericQ"}], ",", 
     RowBox[{"pA_", "?", "NumericQ"}], ",", 
     RowBox[{"pJ_", "?", "NumericQ"}], ",", 
     RowBox[{"R0_", "?", "NumericQ"}]}], "]"}], ":=", 
   RowBox[{"Module", "[", 
    RowBox[{
     RowBox[{"{", 
      RowBox[{
      "PrCache", ",", "PAx", ",", "PA0x", ",", "PJ0x", ",", "Nmax", ",", "nJ",
        ",", "nA"}], "}"}], ",", 
     RowBox[{"(", "\[IndentingNewLine]", 
      RowBox[{
       RowBox[{"Nmax", "=", "10"}], ";", "\[IndentingNewLine]", 
       RowBox[{"(*", " ", 
        RowBox[{
         RowBox[{"PrCache", "=", 
          RowBox[{"Table", "[", 
           RowBox[{
            RowBox[{"Prm6invade", "[", 
             RowBox[{
             "nA", ",", "nJ", ",", "pA", ",", "pJ", ",", "p", ",", "1", ",", 
              "R0"}], "]"}], ",", 
            RowBox[{"{", 
             RowBox[{"nA", ",", "0", ",", "Nmax"}], "}"}], ",", 
            RowBox[{"{", 
             RowBox[{"nJ", ",", "0", ",", "Nmax"}], "}"}]}], "]"}]}], ";"}], 
        " ", "*)"}], "\[IndentingNewLine]", 
       RowBox[{"(*", " ", 
        RowBox[{
        "Prob", " ", "occupied", " ", "site", " ", "won", " ", "by", " ", 
         "Adult"}], " ", "*)"}], "\[IndentingNewLine]", 
       RowBox[{"PAx", "=", 
        RowBox[{"If", "[", 
         RowBox[{
          RowBox[{"p", "\[Equal]", "0"}], ",", "\[IndentingNewLine]", 
          RowBox[{"NSum", "[", 
           RowBox[{
            RowBox[{
             RowBox[{"Prm6invade", "[", 
              RowBox[{
              "0", ",", "nJ", ",", "pA", ",", "pJ", ",", "p", ",", "1", ",", 
               "R0"}], "]"}], 
             RowBox[{"(", 
              FractionBox["A", 
               RowBox[{"A", "+", "nJ"}]], ")"}]}], ",", 
            RowBox[{"{", 
             RowBox[{"nJ", ",", "0", ",", "Nmax"}], "}"}]}], "]"}], ",", 
          "\[IndentingNewLine]", 
          RowBox[{"NSum", "[", 
           RowBox[{
            RowBox[{
             RowBox[{"Prm6invade", "[", 
              RowBox[{
              "nA", ",", "0", ",", "pA", ",", "pJ", ",", "p", ",", "1", ",", 
               "R0"}], "]"}], 
             RowBox[{"(", 
              FractionBox[
               RowBox[{"nA", " ", "A"}], 
               RowBox[{"1", "+", 
                RowBox[{"nA", " ", "A"}]}]], ")"}]}], ",", 
            RowBox[{"{", 
             RowBox[{"nA", ",", "0", ",", "Nmax"}], "}"}]}], "]"}]}], 
         "\[IndentingNewLine]", "]"}]}], ";", "\[IndentingNewLine]", 
       RowBox[{"(*", " ", 
        RowBox[{
        "Prob", " ", "UNoccupied", " ", "site", " ", "won", " ", "by", " ", 
         "Adult"}], " ", "*)"}], "\[IndentingNewLine]", 
       RowBox[{"PA0x", "=", 
        RowBox[{"If", "[", 
         RowBox[{
          RowBox[{"p", "\[Equal]", "0"}], ",", "\[IndentingNewLine]", "0", 
          ",", "\[IndentingNewLine]", 
          RowBox[{"NSum", "[", 
           RowBox[{
            RowBox[{
             RowBox[{"Prm6invade", "[", 
              RowBox[{
              "nA", ",", "0", ",", "pA", ",", "pJ", ",", "p", ",", "1", ",", 
               "R0"}], "]"}], 
             RowBox[{"(", "1", ")"}]}], ",", 
            RowBox[{"{", 
             RowBox[{"nA", ",", "1", ",", "Nmax"}], "}"}]}], "]"}]}], 
         "\[IndentingNewLine]", "]"}]}], ";", "\[IndentingNewLine]", 
       RowBox[{"(*", " ", 
        RowBox[{
        "Prob", " ", "UNoccupied", " ", "site", " ", "won", " ", "by", " ", 
         "Juvenile"}], " ", "*)"}], "\[IndentingNewLine]", 
       RowBox[{"PJ0x", "=", 
        RowBox[{"If", "[", 
         RowBox[{
          RowBox[{"p", "\[Equal]", "0"}], ",", "\[IndentingNewLine]", 
          RowBox[{"NSum", "[", 
           RowBox[{
            RowBox[{
             RowBox[{"Prm6invade", "[", 
              RowBox[{
              "0", ",", "nJ", ",", "pA", ",", "pJ", ",", "p", ",", "1", ",", 
               "R0"}], "]"}], 
             RowBox[{"(", "1", ")"}]}], ",", 
            RowBox[{"{", 
             RowBox[{"nJ", ",", "1", ",", "Nmax"}], "}"}]}], "]"}], ",", 
          "\[IndentingNewLine]", "0"}], "\[IndentingNewLine]", "]"}]}], ";", 
       "\[IndentingNewLine]", 
       RowBox[{
        RowBox[{"R0", 
         RowBox[{"(", 
          RowBox[{
           RowBox[{"PAx", " ", "sA"}], "+", 
           RowBox[{
            RowBox[{"(", 
             RowBox[{"1", "-", "PAx"}], ")"}], "sJ"}]}], ")"}]}], "+", 
        RowBox[{
         RowBox[{"(", 
          RowBox[{"1", "-", "R0"}], ")"}], 
         RowBox[{"(", 
          RowBox[{
           RowBox[{"PA0x", " ", "sA"}], "+", 
           RowBox[{"PJ0x", " ", "sJ"}]}], ")"}]}]}]}], "\[IndentingNewLine]", 
      ")"}]}], "]"}]}], ";"}]], "Input",
 CellChangeTimes->{{3.549835299929459*^9, 3.549835533467486*^9}, 
   3.5498357302880583`*^9, {3.549837868585589*^9, 3.549837868745739*^9}, {
   3.5841905495260277`*^9, 3.584190591861414*^9}, {3.5841906268690968`*^9, 
   3.584190653676515*^9}, {3.5841907095817327`*^9, 3.584190744453639*^9}, {
   3.5842065198282127`*^9, 3.584206545697096*^9}, {3.584217895283263*^9, 
   3.5842178960397463`*^9}, {3.584229285647029*^9, 3.584229349755211*^9}, {
   3.584229397458692*^9, 3.584229522992813*^9}, 3.5842296153211317`*^9, 
   3.584229700637373*^9, {3.584229741440425*^9, 3.584229894995014*^9}, {
   3.584229925010398*^9, 3.5842299435216303`*^9}, {3.584230278894309*^9, 
   3.584230311036677*^9}, {3.584230539439961*^9, 3.584230584601925*^9}, {
   3.584231865811387*^9, 3.5842318695939493`*^9}, {3.584231979881591*^9, 
   3.584231983477171*^9}, {3.584232213341872*^9, 3.584232216620467*^9}, {
   3.584232459441497*^9, 3.584232459864596*^9}, {3.5842326617069397`*^9, 
   3.5842326656642838`*^9}, {3.5842343511537437`*^9, 3.584234406176695*^9}, {
   3.58423452100109*^9, 3.584234582893704*^9}, {3.5850624898559427`*^9, 
   3.585062498407773*^9}},ExpressionUUID->"4cc22d16-0fb4-4c63-b3cb-\
a80a28cd70f9"],

Cell[BoxData[
 RowBox[{
  RowBox[{
   RowBox[{"SolveR3", "[", 
    RowBox[{
     RowBox[{"sA_", "?", "NumericQ"}], ",", 
     RowBox[{"sJ_", "?", "NumericQ"}], ",", 
     RowBox[{"A_", "?", "NumericQ"}], ",", 
     RowBox[{"p_", "?", "NumericQ"}], ",", 
     RowBox[{"pA_", "?", "NumericQ"}], ",", 
     RowBox[{"pJ_", "?", "NumericQ"}], ",", 
     RowBox[{"R0_", "?", "NumericQ"}]}], "]"}], ":=", 
   RowBox[{"Module", "[", 
    RowBox[{
     RowBox[{"{", 
      RowBox[{"Rn", ",", "diff", ",", "Rn1"}], "}"}], ",", 
     RowBox[{"(", "\[IndentingNewLine]", 
      RowBox[{
       RowBox[{"Rn", "=", "R0"}], ";", "\[IndentingNewLine]", 
       RowBox[{"diff", "=", "1"}], ";", "\[IndentingNewLine]", 
       RowBox[{"While", "[", 
        RowBox[{
         RowBox[{"diff", ">", "0.0001"}], ",", "\[IndentingNewLine]", 
         RowBox[{
          RowBox[{"Rn1", "=", 
           RowBox[{"SolveR2Fast", "[", 
            RowBox[{
            "sA", ",", "sJ", ",", "A", ",", "p", ",", "pA", ",", "pJ", ",", 
             "Rn"}], "]"}]}], ";", "\[IndentingNewLine]", 
          RowBox[{"diff", "=", 
           RowBox[{"Abs", "[", 
            RowBox[{"Rn1", "-", "Rn"}], "]"}]}], ";", "\[IndentingNewLine]", 
          RowBox[{"Rn", "=", "Rn1"}], ";"}]}], "\[IndentingNewLine]", "]"}], 
       ";", "\[IndentingNewLine]", "Rn"}], "\[IndentingNewLine]", ")"}]}], 
    "]"}]}], ";"}]], "Input",
 CellChangeTimes->{{3.549835299929459*^9, 3.549835533467486*^9}, 
   3.5498357302880583`*^9, {3.549837610709778*^9, 3.549837684336047*^9}, {
   3.5498377616089773`*^9, 3.549837790632296*^9}, {3.5498378385615377`*^9, 
   3.5498379414497147`*^9}, {3.5498380105584803`*^9, 
   3.5498380545647707`*^9}, {3.549838387756839*^9, 3.5498384263578167`*^9}, {
   3.584141487503421*^9, 3.58414152099914*^9}, {3.5841907596115303`*^9, 
   3.584190764040946*^9}, {3.5841908753759727`*^9, 3.5841908757477837`*^9}, 
   3.584196966038857*^9, {3.5841972187223043`*^9, 3.584197219168201*^9}, {
   3.5842065518732224`*^9, 3.584206566495172*^9}, {3.584234412518647*^9, 
   3.5842344275250893`*^9}, {3.58423460615709*^9, 3.584234627882173*^9}, {
   3.585062510234129*^9, 3.585062519561949*^9}, 
   3.585222626136408*^9},ExpressionUUID->"878a52aa-d362-4c68-9ac0-\
26eb87b6c867"],

Cell[BoxData[
 RowBox[{
  RowBox[{
   RowBox[{"SolveR3strict", "[", 
    RowBox[{
    "sA_", ",", "sJ_", ",", "A_", ",", "p_", ",", "pA_", ",", "pJ_", ",", 
     "R0_"}], "]"}], ":=", 
   RowBox[{"Module", "[", 
    RowBox[{
     RowBox[{"{", 
      RowBox[{"Rn", ",", "diff", ",", "Rn1"}], "}"}], ",", 
     RowBox[{"(", "\[IndentingNewLine]", 
      RowBox[{
       RowBox[{"Rn", "=", "R0"}], ";", "\[IndentingNewLine]", 
       RowBox[{"diff", "=", "1"}], ";", "\[IndentingNewLine]", 
       RowBox[{"While", "[", 
        RowBox[{
         RowBox[{"diff", ">", "0.0001"}], ",", "\[IndentingNewLine]", 
         RowBox[{
          RowBox[{"Rn1", "=", 
           RowBox[{"SolveR2Fast", "[", 
            RowBox[{
            "sA", ",", "sJ", ",", "A", ",", "p", ",", "pA", ",", "pJ", ",", 
             "Rn"}], "]"}]}], ";", "\[IndentingNewLine]", 
          RowBox[{"diff", "=", 
           RowBox[{"Abs", "[", 
            RowBox[{"Rn1", "-", "Rn"}], "]"}]}], ";", "\[IndentingNewLine]", 
          RowBox[{"Rn", "=", "Rn1"}], ";"}]}], "\[IndentingNewLine]", "]"}], 
       ";", "\[IndentingNewLine]", "Rn"}], "\[IndentingNewLine]", ")"}]}], 
    "]"}]}], ";"}]], "Input",
 CellChangeTimes->{{3.549835299929459*^9, 3.549835533467486*^9}, 
   3.5498357302880583`*^9, {3.549837610709778*^9, 3.549837684336047*^9}, {
   3.5498377616089773`*^9, 3.549837790632296*^9}, {3.5498378385615377`*^9, 
   3.5498379414497147`*^9}, {3.5498380105584803`*^9, 
   3.5498380545647707`*^9}, {3.549838387756839*^9, 3.5498384263578167`*^9}, {
   3.584141487503421*^9, 3.58414152099914*^9}, {3.5841907596115303`*^9, 
   3.584190764040946*^9}, {3.5841908753759727`*^9, 3.5841908757477837`*^9}, 
   3.584196966038857*^9, {3.5841972187223043`*^9, 3.584197219168201*^9}, {
   3.5842065518732224`*^9, 3.584206566495172*^9}, {3.584234412518647*^9, 
   3.5842344275250893`*^9}, {3.58423460615709*^9, 3.584234627882173*^9}, {
   3.584890144101368*^9, 
   3.584890150243916*^9}},ExpressionUUID->"43bb26ab-ce16-4fca-a3d4-\
73ab7347659a"],

Cell[BoxData[
 RowBox[{
  RowBox[{
   RowBox[{"SolveR4", "[", 
    RowBox[{
     RowBox[{"sA_", "?", "NumericQ"}], ",", 
     RowBox[{"sJ_", "?", "NumericQ"}], ",", 
     RowBox[{"A_", "?", "NumericQ"}], ",", 
     RowBox[{"p_", "?", "NumericQ"}], ",", 
     RowBox[{"pA_", "?", "NumericQ"}], ",", 
     RowBox[{"pJ_", "?", "NumericQ"}], ",", 
     RowBox[{"R0_", "?", "NumericQ"}]}], "]"}], ":=", 
   RowBox[{"Module", "[", 
    RowBox[{
     RowBox[{"{", 
      RowBox[{"Rn", ",", "diff", ",", "Rn1"}], "}"}], ",", 
     RowBox[{"(", "\[IndentingNewLine]", 
      RowBox[{
       RowBox[{"Rn", "=", "R0"}], ";", "\[IndentingNewLine]", 
       RowBox[{"diff", "=", "1"}], ";", "\[IndentingNewLine]", 
       RowBox[{"While", "[", 
        RowBox[{
         RowBox[{"diff", ">", "0.0001"}], ",", "\[IndentingNewLine]", 
         RowBox[{
          RowBox[{"Rn1", "=", 
           RowBox[{"SolveR2", "[", 
            RowBox[{
            "sA", ",", "sJ", ",", "A", ",", "p", ",", "pA", ",", "pJ", ",", 
             "Rn"}], "]"}]}], ";", "\[IndentingNewLine]", 
          RowBox[{"diff", "=", 
           RowBox[{"Abs", "[", 
            RowBox[{"Rn1", "-", "Rn"}], "]"}]}], ";", "\[IndentingNewLine]", 
          RowBox[{"Rn", "=", "Rn1"}], ";"}]}], "\[IndentingNewLine]", "]"}], 
       ";", "\[IndentingNewLine]", "Rn"}], "\[IndentingNewLine]", ")"}]}], 
    "]"}]}], ";"}]], "Input",
 CellChangeTimes->{{3.549835299929459*^9, 3.549835533467486*^9}, 
   3.5498357302880583`*^9, {3.549837610709778*^9, 3.549837684336047*^9}, {
   3.5498377616089773`*^9, 3.549837790632296*^9}, {3.5498378385615377`*^9, 
   3.5498379414497147`*^9}, {3.5498380105584803`*^9, 
   3.5498380545647707`*^9}, {3.549838387756839*^9, 3.5498384263578167`*^9}, {
   3.584141487503421*^9, 3.58414152099914*^9}, {3.5841907596115303`*^9, 
   3.584190764040946*^9}, {3.5841908753759727`*^9, 3.5841908757477837`*^9}, 
   3.584196966038857*^9, {3.5841972187223043`*^9, 3.584197219168201*^9}, {
   3.5842065518732224`*^9, 3.584206566495172*^9}, {3.584234412518647*^9, 
   3.5842344275250893`*^9}, {3.58423460615709*^9, 3.584234627882173*^9}, {
   3.585062510234129*^9, 3.585062519561949*^9}, 3.585222626136408*^9, {
   3.585231940766921*^9, 
   3.585231944045847*^9}},ExpressionUUID->"50408b21-1cc0-4515-b4d8-\
cf23f734ce79"],

Cell[BoxData[
 RowBox[{
  RowBox[{
   RowBox[{"PA", "[", 
    RowBox[{"A_", ",", "p_", ",", "pA_", ",", "pJ_", ",", "R_"}], "]"}], ":=", 
   RowBox[{"(", "\[IndentingNewLine]", 
    RowBox[{
     RowBox[{"Nmax", "=", "10"}], ";", "\[IndentingNewLine]", 
     RowBox[{"Padult", "=", 
      RowBox[{"NSum", "[", 
       RowBox[{
        RowBox[{
         RowBox[{"Prm6", "[", 
          RowBox[{
          "nA", ",", "nJ", ",", "pA", ",", "pJ", ",", "p", ",", "1", ",", 
           "R"}], "]"}], 
         RowBox[{"(", 
          RowBox[{
           RowBox[{"p", 
            FractionBox[
             RowBox[{"nA", " ", "A"}], 
             RowBox[{"1", "+", 
              RowBox[{"nA", " ", "A"}], "+", "nJ"}]]}], "+", 
           RowBox[{
            RowBox[{"(", 
             RowBox[{"1", "-", "p"}], ")"}], 
            FractionBox[
             RowBox[{"A", 
              RowBox[{"(", 
               RowBox[{"1", "+", "nA"}], ")"}]}], 
             RowBox[{"A", "+", 
              RowBox[{"nA", " ", "A"}], "+", "nJ"}]]}]}], ")"}]}], ",", 
        RowBox[{"{", 
         RowBox[{"nA", ",", "0", ",", "Nmax"}], "}"}], ",", 
        RowBox[{"{", 
         RowBox[{"nJ", ",", "0", ",", "Nmax"}], "}"}]}], "]"}]}], ";", 
     "\[IndentingNewLine]", "Padult"}], "\[IndentingNewLine]", ")"}]}], 
  ";"}]], "Input",
 CellChangeTimes->{{3.548605853432907*^9, 3.54860603560147*^9}, {
   3.548606358459401*^9, 3.548606415500567*^9}, {3.548606451277615*^9, 
   3.548606462109775*^9}, {3.548606504280508*^9, 3.548606505150667*^9}, {
   3.548606536037878*^9, 3.548606542117784*^9}, {3.548606586622241*^9, 
   3.548606604275834*^9}, {3.548606815639483*^9, 3.548606821544778*^9}, {
   3.548607647218025*^9, 3.5486076588728724`*^9}, {3.548607692168724*^9, 
   3.548607692369656*^9}, {3.548607986195137*^9, 3.548608005033141*^9}, {
   3.5486080726863823`*^9, 3.548608077811005*^9}, 3.5486086857305393`*^9, 
   3.548608739226342*^9, {3.548772598669992*^9, 3.5487726027955093`*^9}, {
   3.548772658647551*^9, 3.548772815058003*^9}, {3.548772910123281*^9, 
   3.5487729111155443`*^9}, {3.548792115435554*^9, 3.548792131138364*^9}, {
   3.549151972045992*^9, 3.549151972244644*^9}, {3.5492148860823307`*^9, 
   3.5492148924083023`*^9}, {3.549215384722878*^9, 3.549215384826619*^9}, 
   3.549215421411845*^9, 3.549215477750442*^9, 3.5492158310276327`*^9, {
   3.549217817377294*^9, 3.549217817599317*^9}, {3.549218522731634*^9, 
   3.549218572913681*^9}, {3.549833585144607*^9, 3.5498336395303307`*^9}, {
   3.549833681100665*^9, 3.549833752431641*^9}, {3.549833935949377*^9, 
   3.549833969533309*^9}, {3.549834060543322*^9, 
   3.549834061295004*^9}},ExpressionUUID->"ceb3647b-987e-4d20-bb23-\
f99dca75bf05"],

Cell[BoxData[
 RowBox[{"(*", " ", 
  RowBox[{
  "PJ", " ", "is", " ", "prob", " ", "an", " ", "occupied", " ", "site", " ", 
   "is", " ", "won", " ", "by", " ", "a", " ", "juvenile"}], " ", 
  "*)"}]], "Input",
 CellChangeTimes->{{3.549834403426673*^9, 
  3.549834412011633*^9}},ExpressionUUID->"90da978b-39ea-4505-ab93-\
4b24089fd3aa"],

Cell[BoxData[
 RowBox[{
  RowBox[{
   RowBox[{"PJ", "[", 
    RowBox[{"A_", ",", "p_", ",", "pA_", ",", "pJ_", ",", "R_"}], "]"}], ":=", 
   RowBox[{"(", "\[IndentingNewLine]", 
    RowBox[{
     RowBox[{"Nmax", "=", "10"}], ";", "\[IndentingNewLine]", 
     RowBox[{"Pjuv", "=", 
      RowBox[{"NSum", "[", 
       RowBox[{
        RowBox[{
         RowBox[{"Prm6", "[", 
          RowBox[{
          "nA", ",", "nJ", ",", "pA", ",", "pJ", ",", "p", ",", "1", ",", 
           "R"}], "]"}], 
         RowBox[{"(", 
          RowBox[{
           RowBox[{"p", 
            FractionBox[
             RowBox[{"1", "+", "nJ"}], 
             RowBox[{"1", "+", 
              RowBox[{"nA", " ", "A"}], "+", "nJ"}]]}], "+", 
           RowBox[{
            RowBox[{"(", 
             RowBox[{"1", "-", "p"}], ")"}], 
            FractionBox["nJ", 
             RowBox[{"A", "+", 
              RowBox[{"nA", " ", "A"}], "+", "nJ"}]]}]}], ")"}]}], ",", 
        RowBox[{"{", 
         RowBox[{"nA", ",", "0", ",", "Nmax"}], "}"}], ",", 
        RowBox[{"{", 
         RowBox[{"nJ", ",", "0", ",", "Nmax"}], "}"}]}], "]"}]}], ";", 
     "\[IndentingNewLine]", "Pjuv"}], "\[IndentingNewLine]", ")"}]}], 
  ";"}]], "Input",
 CellChangeTimes->{{3.548605853432907*^9, 3.54860603560147*^9}, {
   3.548606358459401*^9, 3.548606415500567*^9}, {3.548606451277615*^9, 
   3.548606462109775*^9}, {3.548606504280508*^9, 3.548606505150667*^9}, {
   3.548606536037878*^9, 3.548606542117784*^9}, {3.548606586622241*^9, 
   3.548606604275834*^9}, {3.548606815639483*^9, 3.548606821544778*^9}, {
   3.548607647218025*^9, 3.5486076588728724`*^9}, {3.548607692168724*^9, 
   3.548607692369656*^9}, {3.548607986195137*^9, 3.548608005033141*^9}, {
   3.5486080726863823`*^9, 3.548608077811005*^9}, 3.5486086857305393`*^9, 
   3.548608739226342*^9, {3.548772598669992*^9, 3.5487726027955093`*^9}, {
   3.548772658647551*^9, 3.548772815058003*^9}, {3.548772910123281*^9, 
   3.5487729111155443`*^9}, {3.548792115435554*^9, 3.548792131138364*^9}, {
   3.549151972045992*^9, 3.549151972244644*^9}, {3.5492148860823307`*^9, 
   3.5492148924083023`*^9}, {3.549215384722878*^9, 3.549215384826619*^9}, 
   3.549215421411845*^9, 3.549215477750442*^9, 3.5492158310276327`*^9, {
   3.549217817377294*^9, 3.549217817599317*^9}, {3.549218522731634*^9, 
   3.549218572913681*^9}, {3.549833585144607*^9, 3.5498336395303307`*^9}, {
   3.549833681100665*^9, 3.549833752431641*^9}, {3.549833935949377*^9, 
   3.549833969533309*^9}, {3.549834060543322*^9, 3.549834061295004*^9}, {
   3.5498344144165087`*^9, 
   3.549834446256633*^9}},ExpressionUUID->"b41ca640-ff42-4552-ae23-\
c51666adcca8"],

Cell[BoxData[
 RowBox[{"(*", " ", 
  RowBox[{
  "PA0", " ", "is", " ", "probability", " ", "an", " ", "UNoccupied", " ", 
   "site", " ", "is", " ", "won", " ", "by", " ", "an", " ", "adult"}], " ", 
  "*)"}]], "Input",
 CellChangeTimes->{{3.549834352098473*^9, 
  3.5498343736748962`*^9}},ExpressionUUID->"0c0e8d05-0bcc-4623-9a34-\
60bbdf963605"],

Cell[BoxData[
 RowBox[{
  RowBox[{
   RowBox[{"PA0", "[", 
    RowBox[{"A_", ",", "p_", ",", "pA_", ",", "pJ_", ",", "R_"}], "]"}], ":=", 
   RowBox[{"(", "\[IndentingNewLine]", 
    RowBox[{
     RowBox[{"Nmax", "=", "10"}], ";", "\[IndentingNewLine]", 
     RowBox[{"Padult", "=", 
      RowBox[{"NSum", "[", 
       RowBox[{
        RowBox[{
         RowBox[{"Prm6", "[", 
          RowBox[{
          "nA", ",", "nJ", ",", "pA", ",", "pJ", ",", "p", ",", "1", ",", 
           "R"}], "]"}], 
         RowBox[{"(", 
          FractionBox[
           RowBox[{"nA", " ", "A"}], 
           RowBox[{
            RowBox[{"nA", " ", "A"}], "+", "nJ"}]], ")"}]}], ",", 
        RowBox[{"{", 
         RowBox[{"nA", ",", "1", ",", "Nmax"}], "}"}], ",", 
        RowBox[{"{", 
         RowBox[{"nJ", ",", "0", ",", "Nmax"}], "}"}]}], "]"}]}], ";", 
     "\[IndentingNewLine]", "Padult"}], "\[IndentingNewLine]", ")"}]}], 
  ";"}]], "Input",
 CellChangeTimes->{{3.548605853432907*^9, 3.54860603560147*^9}, {
   3.548606358459401*^9, 3.548606415500567*^9}, {3.548606451277615*^9, 
   3.548606462109775*^9}, {3.548606504280508*^9, 3.548606505150667*^9}, {
   3.548606536037878*^9, 3.548606542117784*^9}, {3.548606586622241*^9, 
   3.548606604275834*^9}, {3.548606815639483*^9, 3.548606821544778*^9}, {
   3.548607647218025*^9, 3.5486076588728724`*^9}, {3.548607692168724*^9, 
   3.548607692369656*^9}, {3.548607986195137*^9, 3.548608005033141*^9}, {
   3.5486080726863823`*^9, 3.548608077811005*^9}, 3.5486086857305393`*^9, 
   3.548608739226342*^9, {3.548772598669992*^9, 3.5487726027955093`*^9}, {
   3.548772658647551*^9, 3.548772815058003*^9}, {3.548772910123281*^9, 
   3.5487729111155443`*^9}, {3.548792115435554*^9, 3.548792131138364*^9}, {
   3.549151972045992*^9, 3.549151972244644*^9}, {3.5492148860823307`*^9, 
   3.5492148924083023`*^9}, {3.549215384722878*^9, 3.549215384826619*^9}, 
   3.549215421411845*^9, 3.549215477750442*^9, 3.5492158310276327`*^9, {
   3.549217817377294*^9, 3.549217817599317*^9}, {3.549218522731634*^9, 
   3.549218572913681*^9}, {3.549833585144607*^9, 3.5498336395303307`*^9}, {
   3.549833681100665*^9, 3.549833752431641*^9}, {3.549833935949377*^9, 
   3.549833969533309*^9}, {3.549834060543322*^9, 3.549834061295004*^9}, 
   3.549834340064073*^9, {3.549834632456551*^9, 3.549834641292742*^9}, 
   3.549834732861512*^9},ExpressionUUID->"49554bd9-a3d5-420f-8f5f-\
07bd0a1feff9"],

Cell[BoxData[
 RowBox[{
  RowBox[{
   RowBox[{"PJ0", "[", 
    RowBox[{"A_", ",", "p_", ",", "pA_", ",", "pJ_", ",", "R_"}], "]"}], ":=", 
   RowBox[{"(", "\[IndentingNewLine]", 
    RowBox[{
     RowBox[{"Nmax", "=", "10"}], ";", "\[IndentingNewLine]", 
     RowBox[{"Pjuv", "=", 
      RowBox[{"NSum", "[", 
       RowBox[{
        RowBox[{
         RowBox[{"Prm6", "[", 
          RowBox[{
          "nA", ",", "nJ", ",", "pA", ",", "pJ", ",", "p", ",", "1", ",", 
           "R"}], "]"}], 
         RowBox[{"(", 
          FractionBox["nJ", 
           RowBox[{
            RowBox[{"nA", " ", "A"}], "+", "nJ"}]], ")"}]}], ",", 
        RowBox[{"{", 
         RowBox[{"nA", ",", "0", ",", "Nmax"}], "}"}], ",", 
        RowBox[{"{", 
         RowBox[{"nJ", ",", "1", ",", "Nmax"}], "}"}]}], "]"}]}], ";", 
     "\[IndentingNewLine]", "Pjuv"}], "\[IndentingNewLine]", ")"}]}], 
  ";"}]], "Input",
 CellChangeTimes->{{3.548605853432907*^9, 3.54860603560147*^9}, {
   3.548606358459401*^9, 3.548606415500567*^9}, {3.548606451277615*^9, 
   3.548606462109775*^9}, {3.548606504280508*^9, 3.548606505150667*^9}, {
   3.548606536037878*^9, 3.548606542117784*^9}, {3.548606586622241*^9, 
   3.548606604275834*^9}, {3.548606815639483*^9, 3.548606821544778*^9}, {
   3.548607647218025*^9, 3.5486076588728724`*^9}, {3.548607692168724*^9, 
   3.548607692369656*^9}, {3.548607986195137*^9, 3.548608005033141*^9}, {
   3.5486080726863823`*^9, 3.548608077811005*^9}, 3.5486086857305393`*^9, 
   3.548608739226342*^9, {3.548772598669992*^9, 3.5487726027955093`*^9}, {
   3.548772658647551*^9, 3.548772815058003*^9}, {3.548772910123281*^9, 
   3.5487729111155443`*^9}, {3.548792115435554*^9, 3.548792131138364*^9}, {
   3.549151972045992*^9, 3.549151972244644*^9}, {3.5492148860823307`*^9, 
   3.5492148924083023`*^9}, {3.549215384722878*^9, 3.549215384826619*^9}, 
   3.549215421411845*^9, 3.549215477750442*^9, 3.5492158310276327`*^9, {
   3.549217817377294*^9, 3.549217817599317*^9}, {3.549218522731634*^9, 
   3.549218572913681*^9}, {3.549833585144607*^9, 3.5498336395303307`*^9}, {
   3.549833681100665*^9, 3.549833752431641*^9}, {3.549833935949377*^9, 
   3.549833969533309*^9}, {3.549834060543322*^9, 3.549834061295004*^9}, 
   3.549834340064073*^9, {3.549834632456551*^9, 3.549834675749455*^9}, 
   3.549834735453927*^9},ExpressionUUID->"77924425-5b3b-4f40-827a-\
c9d141389763"],

Cell[BoxData[
 RowBox[{
  RowBox[{
   RowBox[{"Wdiff", "[", 
    RowBox[{
    "A_", ",", "p_", ",", "rho_", ",", "pA_", ",", "pJ_", ",", "sA_", ",", 
     "sJ_"}], "]"}], ":=", 
   RowBox[{"Module", "[", 
    RowBox[{
     RowBox[{"{", 
      RowBox[{
      "r", ",", "Nmax", ",", "PBhome", ",", "PBaway", ",", "WB", ",", 
       "PShome", ",", "PSaway", ",", "WS"}], "}"}], ",", 
     RowBox[{"(", "\[IndentingNewLine]", 
      RowBox[{
       RowBox[{"r", "=", 
        RowBox[{"SolveR3", "[", 
         RowBox[{
         "sA", ",", "sJ", ",", "A", ",", "p", ",", "pA", ",", "pJ", ",", 
          "1"}], "]"}]}], ";", "\[IndentingNewLine]", 
       RowBox[{"Nmax", "=", "10"}], ";", "\[IndentingNewLine]", 
       RowBox[{"PBhome", "=", 
        RowBox[{"sJ", "*", 
         RowBox[{"NSum", "[", 
          RowBox[{
           RowBox[{
            RowBox[{"Prm6", "[", 
             RowBox[{
             "nA", ",", "nJ", ",", "pA", ",", "pJ", ",", "p", ",", "1", ",", 
              "r"}], "]"}], 
            FractionBox["1", 
             RowBox[{"1", "+", 
              RowBox[{"nA", " ", "A"}], "+", "nJ"}]]}], ",", 
           RowBox[{"{", 
            RowBox[{"nA", ",", "0", ",", "Nmax"}], "}"}], ",", 
           RowBox[{"{", 
            RowBox[{"nJ", ",", "0", ",", "Nmax"}], "}"}]}], "]"}]}]}], ";", 
       "\[IndentingNewLine]", 
       RowBox[{"PBaway", "=", 
        RowBox[{"pA", "*", "sA", "*", 
         RowBox[{"NSum", "[", 
          RowBox[{
           RowBox[{
            RowBox[{"Prm6", "[", 
             RowBox[{
             "nA", ",", "nJ", ",", "pA", ",", "pJ", ",", "p", ",", "1", ",", 
              "r"}], "]"}], 
            RowBox[{"(", 
             RowBox[{
              RowBox[{"p", " ", "r", 
               FractionBox["A", 
                RowBox[{"A", "+", "1", "+", 
                 RowBox[{"nA", " ", "A"}], "+", "nJ"}]]}], "+", 
              RowBox[{
               RowBox[{"(", 
                RowBox[{"1", "-", "p"}], ")"}], "r", 
               FractionBox["A", 
                RowBox[{"A", "+", "A", "+", 
                 RowBox[{"nA", " ", "A"}], "+", "nJ"}]]}], "+", 
              RowBox[{
               RowBox[{"(", 
                RowBox[{"1", "-", "r"}], ")"}], 
               FractionBox["A", 
                RowBox[{"A", "+", 
                 RowBox[{"nA", " ", "A"}], "+", "nJ"}]]}]}], ")"}]}], ",", 
           RowBox[{"{", 
            RowBox[{"nA", ",", "0", ",", "Nmax"}], "}"}], ",", 
           RowBox[{"{", 
            RowBox[{"nJ", ",", "0", ",", "Nmax"}], "}"}]}], "]"}]}]}], ";", 
       "\[IndentingNewLine]", 
       RowBox[{"WB", "=", 
        RowBox[{
         RowBox[{"rho", " ", "PBhome"}], "+", "PBaway"}]}], ";", 
       "\[IndentingNewLine]", 
       RowBox[{"PShome", "=", 
        RowBox[{"sA", "*", 
         RowBox[{"NSum", "[", 
          RowBox[{
           RowBox[{
            RowBox[{"Prm6", "[", 
             RowBox[{
             "nA", ",", "nJ", ",", "pA", ",", "pJ", ",", "p", ",", "1", ",", 
              "r"}], "]"}], 
            FractionBox["A", 
             RowBox[{"A", "+", 
              RowBox[{"nA", " ", "A"}], "+", "nJ"}]]}], ",", 
           RowBox[{"{", 
            RowBox[{"nA", ",", "0", ",", "Nmax"}], "}"}], ",", 
           RowBox[{"{", 
            RowBox[{"nJ", ",", "0", ",", "Nmax"}], "}"}]}], "]"}]}]}], ";", 
       "\[IndentingNewLine]", 
       RowBox[{"PSaway", "=", 
        RowBox[{"pJ", "*", "sJ", "*", 
         RowBox[{"NSum", "[", 
          RowBox[{
           RowBox[{
            RowBox[{"Prm6", "[", 
             RowBox[{
             "nA", ",", "nJ", ",", "pA", ",", "pJ", ",", "p", ",", "1", ",", 
              "r"}], "]"}], 
            RowBox[{"(", 
             RowBox[{
              RowBox[{"p", " ", "r", 
               FractionBox["1", 
                RowBox[{"1", "+", "1", "+", 
                 RowBox[{"nA", " ", "A"}], "+", "nJ"}]]}], "+", 
              RowBox[{
               RowBox[{"(", 
                RowBox[{"1", "-", "p"}], ")"}], "r", 
               FractionBox["1", 
                RowBox[{"1", "+", "A", "+", 
                 RowBox[{"nA", " ", "A"}], "+", "nJ"}]]}], "+", 
              RowBox[{
               RowBox[{"(", 
                RowBox[{"1", "-", "r"}], ")"}], 
               FractionBox["1", 
                RowBox[{"1", "+", 
                 RowBox[{"nA", " ", "A"}], "+", "nJ"}]]}]}], ")"}]}], ",", 
           RowBox[{"{", 
            RowBox[{"nA", ",", "0", ",", "Nmax"}], "}"}], ",", 
           RowBox[{"{", 
            RowBox[{"nJ", ",", "0", ",", "Nmax"}], "}"}]}], "]"}]}]}], ";", 
       "\[IndentingNewLine]", 
       RowBox[{"WS", "=", 
        RowBox[{"PShome", "+", 
         RowBox[{"rho", " ", "PSaway"}]}]}], ";", "\[IndentingNewLine]", 
       RowBox[{"WB", "-", "WS"}]}], "\[IndentingNewLine]", ")"}]}], "]"}]}], 
  ";"}]], "Input",
 CellChangeTimes->{{3.549890744369129*^9, 3.549890798480096*^9}, {
  3.58420658162973*^9, 3.584206599697336*^9}, {3.585074366640244*^9, 
  3.5850743725743847`*^9}},ExpressionUUID->"627fba74-5c43-4bd6-9b0f-\
9e82e7277933"],

Cell[BoxData[
 RowBox[{
  RowBox[{
   RowBox[{"WdiffFast", "[", 
    RowBox[{
     RowBox[{"A_", "?", "NumericQ"}], ",", 
     RowBox[{"p_", "?", "NumericQ"}], ",", 
     RowBox[{"rho_", "?", "NumericQ"}], ",", 
     RowBox[{"pA_", "?", "NumericQ"}], ",", 
     RowBox[{"pJ_", "?", "NumericQ"}], ",", 
     RowBox[{"sA_", "?", "NumericQ"}], ",", 
     RowBox[{"sJ_", "?", "NumericQ"}]}], "]"}], ":=", 
   RowBox[{"Module", "[", 
    RowBox[{
     RowBox[{"{", 
      RowBox[{
      "r", ",", "Nmax", ",", "PrCache", ",", "PBhome", ",", "PBaway", ",", 
       "WB", ",", "PShome", ",", "PSaway", ",", "WS", ",", "nA", ",", "nJ"}], 
      "}"}], ",", 
     RowBox[{"(", "\[IndentingNewLine]", 
      RowBox[{
       RowBox[{"r", "=", 
        RowBox[{"SolveR3", "[", 
         RowBox[{
         "sA", ",", "sJ", ",", "A", ",", "p", ",", "pA", ",", "pJ", ",", 
          "1"}], "]"}]}], ";", "\[IndentingNewLine]", 
       RowBox[{"(*", 
        RowBox[{
         RowBox[{"If", "[", 
          RowBox[{
           RowBox[{"r", "<", "0.01"}], ",", 
           RowBox[{"Print", "[", 
            RowBox[{"{", 
             RowBox[{"pJ", ",", "r"}], "}"}], "]"}]}], "]"}], ";"}], "*)"}], 
       "\[IndentingNewLine]", 
       RowBox[{"Nmax", "=", "10"}], ";", "\[IndentingNewLine]", 
       RowBox[{"PrCache", "=", 
        RowBox[{"Table", "[", 
         RowBox[{
          RowBox[{"Prm6invade", "[", 
           RowBox[{
           "nA", ",", "nJ", ",", "pA", ",", "pJ", ",", "p", ",", "1", ",", 
            "r"}], "]"}], ",", 
          RowBox[{"{", 
           RowBox[{"nA", ",", "0", ",", "Nmax"}], "}"}], ",", 
          RowBox[{"{", 
           RowBox[{"nJ", ",", "0", ",", "Nmax"}], "}"}]}], "]"}]}], ";", 
       "\[IndentingNewLine]", 
       RowBox[{"PBhome", "=", 
        RowBox[{"sJ", "*", 
         RowBox[{"NSum", "[", 
          RowBox[{
           RowBox[{
            RowBox[{"PrCache", "[", 
             RowBox[{"[", 
              RowBox[{
               RowBox[{"nA", "+", "1"}], ",", 
               RowBox[{"nJ", "+", "1"}]}], "]"}], "]"}], 
            FractionBox["1", 
             RowBox[{"1", "+", 
              RowBox[{"nA", " ", "A"}], "+", "nJ"}]]}], ",", 
           RowBox[{"{", 
            RowBox[{"nA", ",", "0", ",", "Nmax"}], "}"}], ",", 
           RowBox[{"{", 
            RowBox[{"nJ", ",", "0", ",", "Nmax"}], "}"}]}], "]"}]}]}], ";", 
       "\[IndentingNewLine]", 
       RowBox[{"PBaway", "=", 
        RowBox[{"pA", "*", "sA", "*", 
         RowBox[{"NSum", "[", 
          RowBox[{
           RowBox[{
            RowBox[{"PrCache", "[", 
             RowBox[{"[", 
              RowBox[{
               RowBox[{"nA", "+", "1"}], ",", 
               RowBox[{"nJ", "+", "1"}]}], "]"}], "]"}], 
            RowBox[{"(", 
             RowBox[{
              RowBox[{"p", " ", "r", 
               FractionBox["A", 
                RowBox[{"A", "+", "1", "+", 
                 RowBox[{"nA", " ", "A"}], "+", "nJ"}]]}], "+", 
              RowBox[{
               RowBox[{"(", 
                RowBox[{"1", "-", "p"}], ")"}], "r", 
               FractionBox["A", 
                RowBox[{"A", "+", "A", "+", 
                 RowBox[{"nA", " ", "A"}], "+", "nJ"}]]}], "+", 
              RowBox[{
               RowBox[{"(", 
                RowBox[{"1", "-", "r"}], ")"}], 
               FractionBox["A", 
                RowBox[{"A", "+", 
                 RowBox[{"nA", " ", "A"}], "+", "nJ"}]]}]}], ")"}]}], ",", 
           RowBox[{"{", 
            RowBox[{"nA", ",", "0", ",", "Nmax"}], "}"}], ",", 
           RowBox[{"{", 
            RowBox[{"nJ", ",", "0", ",", "Nmax"}], "}"}]}], "]"}]}]}], ";", 
       "\[IndentingNewLine]", 
       RowBox[{"WB", "=", 
        RowBox[{
         RowBox[{"rho", " ", "PBhome"}], "+", "PBaway"}]}], ";", 
       "\[IndentingNewLine]", 
       RowBox[{"PShome", "=", 
        RowBox[{"sA", "*", 
         RowBox[{"NSum", "[", 
          RowBox[{
           RowBox[{
            RowBox[{"PrCache", "[", 
             RowBox[{"[", 
              RowBox[{
               RowBox[{"nA", "+", "1"}], ",", 
               RowBox[{"nJ", "+", "1"}]}], "]"}], "]"}], 
            FractionBox["A", 
             RowBox[{"A", "+", 
              RowBox[{"nA", " ", "A"}], "+", "nJ"}]]}], ",", 
           RowBox[{"{", 
            RowBox[{"nA", ",", "0", ",", "Nmax"}], "}"}], ",", 
           RowBox[{"{", 
            RowBox[{"nJ", ",", "0", ",", "Nmax"}], "}"}]}], "]"}]}]}], ";", 
       "\[IndentingNewLine]", 
       RowBox[{"PSaway", "=", 
        RowBox[{"pJ", "*", "sJ", "*", 
         RowBox[{"NSum", "[", 
          RowBox[{
           RowBox[{
            RowBox[{"PrCache", "[", 
             RowBox[{"[", 
              RowBox[{
               RowBox[{"nA", "+", "1"}], ",", 
               RowBox[{"nJ", "+", "1"}]}], "]"}], "]"}], 
            RowBox[{"(", 
             RowBox[{
              RowBox[{"p", " ", "r", 
               FractionBox["1", 
                RowBox[{"1", "+", "1", "+", 
                 RowBox[{"nA", " ", "A"}], "+", "nJ"}]]}], "+", 
              RowBox[{
               RowBox[{"(", 
                RowBox[{"1", "-", "p"}], ")"}], "r", 
               FractionBox["1", 
                RowBox[{"1", "+", "A", "+", 
                 RowBox[{"nA", " ", "A"}], "+", "nJ"}]]}], "+", 
              RowBox[{
               RowBox[{"(", 
                RowBox[{"1", "-", "r"}], ")"}], 
               FractionBox["1", 
                RowBox[{"1", "+", 
                 RowBox[{"nA", " ", "A"}], "+", "nJ"}]]}]}], ")"}]}], ",", 
           RowBox[{"{", 
            RowBox[{"nA", ",", "0", ",", "Nmax"}], "}"}], ",", 
           RowBox[{"{", 
            RowBox[{"nJ", ",", "0", ",", "Nmax"}], "}"}]}], "]"}]}]}], ";", 
       "\[IndentingNewLine]", 
       RowBox[{"WS", "=", 
        RowBox[{"PShome", "+", 
         RowBox[{"rho", " ", "PSaway"}]}]}], ";", "\[IndentingNewLine]", 
       RowBox[{"WB", "-", "WS"}]}], "\[IndentingNewLine]", ")"}]}], "]"}]}], 
  ";"}]], "Input",
 CellChangeTimes->CompressedData["
1:eJxTTMoPSmViYGAQB2IQ/eI8t/jDoleOn2LOy4LokBs/5ppseeXoKsAyD0Sr
NOWuBtG72lI2g2iHv707QfSP6sNgevLxxP0g+oix9wEQfWf3k4chQJrlRvxT
EK3g5K8aCqSD/i0F09uirGNB9IUtgWD6G/uf7CggzekskgOiVSOXf4wG0gvi
uz6B6DXc3MIxQPpNRyKY9vl1RQFEG00sUAbRXJp1GiD6UnwnhA4oMgbRDf+q
TUC0WM7VPBC98pxQPog+c+F5EYi2dDleDKK31G1oANG139gbQfTeY36rEoG0
htsGMB0mzHAKRKsatIFpKyO5SyB6wx4fMH1S/uI1EM3W5HMDRHN59T0E0Zqx
J8D0rJ/zL3zb+srR8emeiyAaAC99xVU=
  
  "],ExpressionUUID->"ff8c5e02-f932-41e9-81dd-e4e3345e8020"],

Cell[BoxData[
 RowBox[{"(*", " ", 
  RowBox[{
   RowBox[{"function", " ", "to", " ", "return", " ", 
    RowBox[{"p", "'"}]}], ",", " ", 
   RowBox[{
   "frequency", " ", "of", " ", "B", " ", "in", " ", "next", " ", 
    "season"}]}], " ", "*)"}]], "Input",
 CellChangeTimes->{{3.585228111481925*^9, 
  3.5852281268449802`*^9}},ExpressionUUID->"a58a8e66-f090-45b6-8fa8-\
0abd56958639"],

Cell[BoxData[
 RowBox[{
  RowBox[{
   RowBox[{"Dp", "[", 
    RowBox[{
    "A_", ",", "p_", ",", "rho_", ",", "pA_", ",", "pJ_", ",", "sA_", ",", 
     "sJ_", ",", "R_"}], "]"}], ":=", 
   RowBox[{"Module", "[", 
    RowBox[{
     RowBox[{"{", 
      RowBox[{
      "r", ",", "Nmax", ",", "PBhome", ",", "PBaway", ",", "WB", ",", 
       "PShome", ",", "PSaway", ",", "WS", ",", "pp"}], "}"}], ",", 
     RowBox[{"(", "\[IndentingNewLine]", 
      RowBox[{
       RowBox[{"r", "=", "R"}], ";", "\[IndentingNewLine]", 
       RowBox[{"Nmax", "=", "10"}], ";", "\[IndentingNewLine]", 
       RowBox[{"PBhome", "=", 
        RowBox[{"sJ", "*", 
         RowBox[{"NSum", "[", 
          RowBox[{
           RowBox[{
            RowBox[{"Prm6", "[", 
             RowBox[{
             "nA", ",", "nJ", ",", "pA", ",", "pJ", ",", "p", ",", "1", ",", 
              "r"}], "]"}], 
            FractionBox["1", 
             RowBox[{"1", "+", 
              RowBox[{"nA", " ", "A"}], "+", "nJ"}]]}], ",", 
           RowBox[{"{", 
            RowBox[{"nA", ",", "0", ",", "Nmax"}], "}"}], ",", 
           RowBox[{"{", 
            RowBox[{"nJ", ",", "0", ",", "Nmax"}], "}"}]}], "]"}]}]}], ";", 
       "\[IndentingNewLine]", 
       RowBox[{"PBaway", "=", 
        RowBox[{"pA", "*", "sA", "*", 
         RowBox[{"NSum", "[", 
          RowBox[{
           RowBox[{
            RowBox[{"Prm6", "[", 
             RowBox[{
             "nA", ",", "nJ", ",", "pA", ",", "pJ", ",", "p", ",", "1", ",", 
              "r"}], "]"}], 
            RowBox[{"(", 
             RowBox[{
              RowBox[{"p", " ", "r", 
               FractionBox["A", 
                RowBox[{"A", "+", "1", "+", 
                 RowBox[{"nA", " ", "A"}], "+", "nJ"}]]}], "+", 
              RowBox[{
               RowBox[{"(", 
                RowBox[{"1", "-", "p"}], ")"}], "r", 
               FractionBox["A", 
                RowBox[{"A", "+", "A", "+", 
                 RowBox[{"nA", " ", "A"}], "+", "nJ"}]]}], "+", 
              RowBox[{
               RowBox[{"(", 
                RowBox[{"1", "-", "r"}], ")"}], 
               FractionBox["A", 
                RowBox[{"A", "+", 
                 RowBox[{"nA", " ", "A"}], "+", "nJ"}]]}]}], ")"}]}], ",", 
           RowBox[{"{", 
            RowBox[{"nA", ",", "0", ",", "Nmax"}], "}"}], ",", 
           RowBox[{"{", 
            RowBox[{"nJ", ",", "0", ",", "Nmax"}], "}"}]}], "]"}]}]}], ";", 
       "\[IndentingNewLine]", 
       RowBox[{"WB", "=", 
        RowBox[{
         RowBox[{"rho", " ", "PBhome"}], "+", "PBaway"}]}], ";", 
       "\[IndentingNewLine]", 
       RowBox[{"PShome", "=", 
        RowBox[{"sA", "*", 
         RowBox[{"NSum", "[", 
          RowBox[{
           RowBox[{
            RowBox[{"Prm6", "[", 
             RowBox[{
             "nA", ",", "nJ", ",", "pA", ",", "pJ", ",", "p", ",", "1", ",", 
              "r"}], "]"}], 
            FractionBox["A", 
             RowBox[{"A", "+", 
              RowBox[{"nA", " ", "A"}], "+", "nJ"}]]}], ",", 
           RowBox[{"{", 
            RowBox[{"nA", ",", "0", ",", "Nmax"}], "}"}], ",", 
           RowBox[{"{", 
            RowBox[{"nJ", ",", "0", ",", "Nmax"}], "}"}]}], "]"}]}]}], ";", 
       "\[IndentingNewLine]", 
       RowBox[{"PSaway", "=", 
        RowBox[{"pJ", "*", "sJ", "*", 
         RowBox[{"NSum", "[", 
          RowBox[{
           RowBox[{
            RowBox[{"Prm6", "[", 
             RowBox[{
             "nA", ",", "nJ", ",", "pA", ",", "pJ", ",", "p", ",", "1", ",", 
              "r"}], "]"}], 
            RowBox[{"(", 
             RowBox[{
              RowBox[{"p", " ", "r", 
               FractionBox["1", 
                RowBox[{"1", "+", "1", "+", 
                 RowBox[{"nA", " ", "A"}], "+", "nJ"}]]}], "+", 
              RowBox[{
               RowBox[{"(", 
                RowBox[{"1", "-", "p"}], ")"}], "r", 
               FractionBox["1", 
                RowBox[{"1", "+", "A", "+", 
                 RowBox[{"nA", " ", "A"}], "+", "nJ"}]]}], "+", 
              RowBox[{
               RowBox[{"(", 
                RowBox[{"1", "-", "r"}], ")"}], 
               FractionBox["1", 
                RowBox[{"1", "+", 
                 RowBox[{"nA", " ", "A"}], "+", "nJ"}]]}]}], ")"}]}], ",", 
           RowBox[{"{", 
            RowBox[{"nA", ",", "0", ",", "Nmax"}], "}"}], ",", 
           RowBox[{"{", 
            RowBox[{"nJ", ",", "0", ",", "Nmax"}], "}"}]}], "]"}]}]}], ";", 
       "\[IndentingNewLine]", 
       RowBox[{"WS", "=", 
        RowBox[{"PShome", "+", 
         RowBox[{"rho", " ", "PSaway"}]}]}], ";", "\[IndentingNewLine]", 
       RowBox[{"pp", "=", 
        RowBox[{"p", " ", 
         RowBox[{"WB", "/", 
          RowBox[{"(", 
           RowBox[{
            RowBox[{"p", " ", "WB"}], "+", 
            RowBox[{
             RowBox[{"(", 
              RowBox[{"1", "-", "p"}], ")"}], "WS"}]}], ")"}]}]}]}], ";", 
       "\[IndentingNewLine]", 
       RowBox[{"pp", "-", "p"}]}], "\[IndentingNewLine]", ")"}]}], "]"}]}], 
  ";"}]], "Input",
 CellChangeTimes->{{3.549890744369129*^9, 3.549890798480096*^9}, {
  3.58420658162973*^9, 3.584206599697336*^9}, {3.585074366640244*^9, 
  3.5850743725743847`*^9}, {3.585228045467853*^9, 3.585228108489792*^9}, {
  3.5852281401535063`*^9, 3.5852281655370417`*^9}, {3.585230247928624*^9, 
  3.585230249798401*^9}, {3.585230334623364*^9, 
  3.5852303347729883`*^9}},ExpressionUUID->"91708c5b-7640-45b6-9ec3-\
73accfea536e"],

Cell[BoxData[
 RowBox[{
  RowBox[{
   RowBox[{"DR", "[", 
    RowBox[{
    "A_", ",", "p_", ",", "pA_", ",", "pJ_", ",", "sA_", ",", "sJ_", ",", 
     "R_"}], "]"}], ":=", 
   RowBox[{"Module", "[", 
    RowBox[{
     RowBox[{"{", "r", "}"}], ",", "\[IndentingNewLine]", 
     RowBox[{
      RowBox[{"r", "=", 
       RowBox[{"SolveR2", "[", 
        RowBox[{
        "sA", ",", "sJ", ",", "A", ",", "p", ",", "pA", ",", "pJ", ",", "R"}],
         "]"}]}], ";", "\[IndentingNewLine]", 
      RowBox[{"r", "-", "R"}]}]}], "\[IndentingNewLine]", "]"}]}], 
  ";"}]], "Input",
 CellChangeTimes->{{3.5852301483218527`*^9, 3.585230252185522*^9}, {
   3.585230340008511*^9, 3.585230340256105*^9}, 3.5852319659818277`*^9, {
   3.585236895870433*^9, 
   3.585236929393691*^9}},ExpressionUUID->"97df5b74-74eb-41b2-a34f-\
932731901460"]
}, Open  ]],

Cell[CellGroupData[{

Cell["functions for Local dispersal calculations", "Subsection",
 CellChangeTimes->{{3.583691816250019*^9, 3.583691829398416*^9}, {
  3.583691882059164*^9, 3.583691882721105*^9}, {3.585081080601347*^9, 
  3.585081084369453*^9}},ExpressionUUID->"06903cce-726b-407f-8bf8-\
9e0abb2b5810"],

Cell[BoxData[
 RowBox[{
  RowBox[{
   RowBox[{"Prm7", "[", 
    RowBox[{
    "m_", ",", "pA_", ",", "pJ_", ",", "pB_", ",", "s_", ",", "r_", ",", 
     "N_"}], "]"}], ":=", 
   RowBox[{"(", "\[IndentingNewLine]", 
    RowBox[{
     RowBox[{"p1", "=", 
      RowBox[{"r", 
       RowBox[{
        RowBox[{"(", 
         RowBox[{
          RowBox[{"pB", " ", "pA"}], "+", 
          RowBox[{
           RowBox[{"(", 
            RowBox[{"1", "-", "pB"}], ")"}], "pJ"}]}], ")"}], "/", "2"}]}]}], 
     ";", "\[IndentingNewLine]", 
     RowBox[{
      RowBox[{"Binomial", "[", 
       RowBox[{"N", ",", "m"}], "]"}], 
      RowBox[{"p1", "^", "m"}], " ", 
      RowBox[{
       RowBox[{"(", 
        RowBox[{"1", "-", "p1"}], ")"}], "^", 
       RowBox[{"(", 
        RowBox[{"N", "-", "m"}], ")"}]}]}]}], "\[IndentingNewLine]", ")"}]}], 
  ";"}]], "Input",
 CellChangeTimes->{{3.54846835681177*^9, 3.548468500246587*^9}, {
   3.548607719063744*^9, 3.548607719669923*^9}, {3.548607868004161*^9, 
   3.5486079815815496`*^9}, {3.548608884085637*^9, 3.548608889130727*^9}, {
   3.548609368483747*^9, 3.548609415774021*^9}, {3.548609549653102*^9, 
   3.5486095545426893`*^9}, {3.548611883664948*^9, 3.548611910136837*^9}, 
   3.5487724790309467`*^9, {3.548772525447776*^9, 3.5487725303106194`*^9}, {
   3.54914859533381*^9, 3.549148602451667*^9}, {3.549148716265788*^9, 
   3.549148736871106*^9}, {3.549148779728518*^9, 3.549148786200728*^9}, {
   3.549152572117687*^9, 3.54915257509204*^9}, {3.5492147663142977`*^9, 
   3.54921480570056*^9}, {3.549218491213023*^9, 3.549218510587678*^9}, {
   3.5836860258640947`*^9, 3.583686112879547*^9}, {3.583686143016006*^9, 
   3.583686149598208*^9}, {3.583690777956008*^9, 3.583690790504562*^9}, 
   3.583690834145793*^9, {3.584218079962377*^9, 3.584218127794035*^9}, {
   3.5842181773533993`*^9, 3.584218179193143*^9}, {3.5842182190399303`*^9, 
   3.584218219863818*^9}},ExpressionUUID->"5d62e2e3-139a-4df9-b6cd-\
2242b45af9dc"],

Cell[BoxData[
 RowBox[{
  RowBox[{
   RowBox[{"SolveR2L", "[", 
    RowBox[{
    "sA_", ",", "sJ_", ",", "A_", ",", "p_", ",", "pA_", ",", "pJ_", ",", 
     "R0_"}], "]"}], ":=", 
   RowBox[{"(", "\[IndentingNewLine]", 
    RowBox[{
     RowBox[{"PAx", "=", 
      RowBox[{"PAL", "[", 
       RowBox[{"A", ",", "p", ",", "pA", ",", "pJ", ",", "R0"}], "]"}]}], ";",
      "\[IndentingNewLine]", 
     RowBox[{"PA0x", "=", 
      RowBox[{"PA0L", "[", 
       RowBox[{"A", ",", "p", ",", "pA", ",", "pJ", ",", "R0"}], "]"}]}], ";",
      "\[IndentingNewLine]", 
     RowBox[{"PJ0x", "=", 
      RowBox[{"PJ0L", "[", 
       RowBox[{"A", ",", "p", ",", "pA", ",", "pJ", ",", "R0"}], "]"}]}], ";",
      "\[IndentingNewLine]", 
     RowBox[{
      RowBox[{"R0", 
       RowBox[{"(", 
        RowBox[{
         RowBox[{"PAx", " ", "sA"}], "+", 
         RowBox[{
          RowBox[{"(", 
           RowBox[{"1", "-", "PAx"}], ")"}], "sJ"}]}], ")"}]}], "+", 
      RowBox[{
       RowBox[{"(", 
        RowBox[{"1", "-", "R0"}], ")"}], 
       RowBox[{"(", 
        RowBox[{
         RowBox[{"PA0x", " ", "sA"}], "+", 
         RowBox[{"PJ0x", " ", "sJ"}]}], ")"}]}]}]}], "\[IndentingNewLine]", 
    ")"}]}], ";"}]], "Input",
 CellChangeTimes->{{3.549835299929459*^9, 3.549835533467486*^9}, 
   3.5498357302880583`*^9, {3.549837868585589*^9, 3.549837868745739*^9}, {
   3.583691957735888*^9, 
   3.583691965802312*^9}},ExpressionUUID->"4ed60644-05d0-499a-b079-\
d9618e39d4a3"],

Cell[BoxData[
 RowBox[{
  RowBox[{
   RowBox[{"SolveR3L", "[", 
    RowBox[{
    "sA_", ",", "sJ_", ",", "A_", ",", "p_", ",", "pA_", ",", "pJ_", ",", 
     "R0_"}], "]"}], ":=", 
   RowBox[{"(", "\[IndentingNewLine]", 
    RowBox[{
     RowBox[{"Rn", "=", "R0"}], ";", "\[IndentingNewLine]", 
     RowBox[{"diff", "=", "1"}], ";", "\[IndentingNewLine]", 
     RowBox[{"While", "[", 
      RowBox[{
       RowBox[{"diff", ">", "0.0001"}], ",", "\[IndentingNewLine]", 
       RowBox[{
        RowBox[{"Rn1", "=", 
         RowBox[{"SolveR2L", "[", 
          RowBox[{
          "sA", ",", "sJ", ",", "A", ",", "p", ",", "pA", ",", "pJ", ",", 
           "Rn"}], "]"}]}], ";", "\[IndentingNewLine]", 
        RowBox[{"diff", "=", 
         RowBox[{"Abs", "[", 
          RowBox[{"Rn1", "-", "Rn"}], "]"}]}], ";", "\[IndentingNewLine]", 
        RowBox[{"Rn", "=", "Rn1"}], ";"}]}], "\[IndentingNewLine]", "]"}], 
     ";", "\[IndentingNewLine]", "Rn"}], "\[IndentingNewLine]", ")"}]}], 
  ";"}]], "Input",
 CellChangeTimes->{{3.549835299929459*^9, 3.549835533467486*^9}, 
   3.5498357302880583`*^9, {3.549837610709778*^9, 3.549837684336047*^9}, {
   3.5498377616089773`*^9, 3.549837790632296*^9}, {3.5498378385615377`*^9, 
   3.5498379414497147`*^9}, {3.5498380105584803`*^9, 
   3.5498380545647707`*^9}, {3.549838387756839*^9, 3.5498384263578167`*^9}, {
   3.583681596152615*^9, 3.583681597800014*^9}, {3.5836919601077557`*^9, 
   3.583691971443082*^9}, 3.584142059338114*^9, 
   3.585222641586411*^9},ExpressionUUID->"085c5467-9cc0-4998-8be6-\
f54d98932fee"],

Cell[BoxData[
 RowBox[{"(*", " ", 
  RowBox[{
  "PA", " ", "is", " ", "probability", " ", "that", " ", "an", " ", 
   "occupied", " ", "site", " ", "is", " ", "won", " ", "by", " ", "an", " ", 
   "adult"}], " ", "*)"}]], "Input",
 CellChangeTimes->{{3.549829920458449*^9, 
  3.549829934994214*^9}},ExpressionUUID->"84c3c6b1-f4e4-4886-bad8-\
3ba5daf3e29d"],

Cell[BoxData[
 RowBox[{
  RowBox[{
   RowBox[{"PAL", "[", 
    RowBox[{"A_", ",", "p_", ",", "pA_", ",", "pJ_", ",", "R_"}], "]"}], ":=", 
   RowBox[{"(", "\[IndentingNewLine]", 
    RowBox[{
     RowBox[{"Padult", "=", 
      RowBox[{"NSum", "[", 
       RowBox[{
        RowBox[{
         RowBox[{"Prm7", "[", 
          RowBox[{
          "n", ",", "pA", ",", "pJ", ",", "p", ",", "1", ",", "R", ",", "2"}],
           "]"}], 
         RowBox[{"(", 
          RowBox[{
           RowBox[{"p", 
            FractionBox[
             RowBox[{"n", " ", "A"}], 
             RowBox[{"1", "+", 
              RowBox[{"n", " ", "A"}]}]]}], "+", 
           RowBox[{
            RowBox[{"(", 
             RowBox[{"1", "-", "p"}], ")"}], 
            FractionBox["A", 
             RowBox[{"A", "+", "n"}]]}]}], ")"}]}], ",", 
        RowBox[{"{", 
         RowBox[{"n", ",", "0", ",", "2"}], "}"}]}], "]"}]}], ";", 
     "\[IndentingNewLine]", "Padult"}], "\[IndentingNewLine]", ")"}]}], 
  ";"}]], "Input",
 CellChangeTimes->{{3.548605853432907*^9, 3.54860603560147*^9}, {
   3.548606358459401*^9, 3.548606415500567*^9}, {3.548606451277615*^9, 
   3.548606462109775*^9}, {3.548606504280508*^9, 3.548606505150667*^9}, {
   3.548606536037878*^9, 3.548606542117784*^9}, {3.548606586622241*^9, 
   3.548606604275834*^9}, {3.548606815639483*^9, 3.548606821544778*^9}, {
   3.548607647218025*^9, 3.5486076588728724`*^9}, {3.548607692168724*^9, 
   3.548607692369656*^9}, {3.548607986195137*^9, 3.548608005033141*^9}, {
   3.5486080726863823`*^9, 3.548608077811005*^9}, 3.5486086857305393`*^9, 
   3.548608739226342*^9, {3.548772598669992*^9, 3.5487726027955093`*^9}, {
   3.548772658647551*^9, 3.548772815058003*^9}, {3.548772910123281*^9, 
   3.5487729111155443`*^9}, {3.548792115435554*^9, 3.548792131138364*^9}, {
   3.549151972045992*^9, 3.549151972244644*^9}, {3.5492148860823307`*^9, 
   3.5492148924083023`*^9}, {3.549215384722878*^9, 3.549215384826619*^9}, 
   3.549215421411845*^9, 3.549215477750442*^9, 3.5492158310276327`*^9, {
   3.549217817377294*^9, 3.549217817599317*^9}, {3.549218522731634*^9, 
   3.549218572913681*^9}, {3.549833585144607*^9, 3.5498336395303307`*^9}, {
   3.549833681100665*^9, 3.549833752431641*^9}, {3.549833935949377*^9, 
   3.549833969533309*^9}, {3.549834060543322*^9, 3.549834061295004*^9}, {
   3.583686257246786*^9, 3.583686300967948*^9}, 3.583687101724029*^9, {
   3.58369071746957*^9, 3.583690724292633*^9}, {3.583690798916532*^9, 
   3.583690799009488*^9}, 
   3.5836919815229073`*^9},ExpressionUUID->"f64fb8f4-e920-4222-acdc-\
f0b3805e6554"],

Cell[BoxData[
 RowBox[{"(*", " ", 
  RowBox[{
  "PJ", " ", "is", " ", "prob", " ", "an", " ", "occupied", " ", "site", " ", 
   "is", " ", "won", " ", "by", " ", "a", " ", "juvenile"}], " ", 
  "*)"}]], "Input",
 CellChangeTimes->{{3.549834403426673*^9, 
  3.549834412011633*^9}},ExpressionUUID->"c635c75b-8806-46c3-a5f8-\
07001177b9fc"],

Cell[BoxData[
 RowBox[{
  RowBox[{
   RowBox[{"PJL", "[", 
    RowBox[{"A_", ",", "p_", ",", "pA_", ",", "pJ_", ",", "R_"}], "]"}], ":=", 
   RowBox[{"(", "\[IndentingNewLine]", 
    RowBox[{
     RowBox[{"Pjuv", "=", 
      RowBox[{"NSum", "[", 
       RowBox[{
        RowBox[{
         RowBox[{"Prm7", "[", 
          RowBox[{
          "n", ",", "pA", ",", "pJ", ",", "p", ",", "1", ",", "R", ",", "2"}],
           "]"}], 
         RowBox[{"(", 
          RowBox[{
           RowBox[{"p", 
            FractionBox["1", 
             RowBox[{"1", "+", 
              RowBox[{"n", " ", "A"}]}]]}], "+", 
           RowBox[{
            RowBox[{"(", 
             RowBox[{"1", "-", "p"}], ")"}], 
            FractionBox["n", 
             RowBox[{"A", "+", "n"}]]}]}], ")"}]}], ",", 
        RowBox[{"{", 
         RowBox[{"n", ",", "0", ",", "2"}], "}"}]}], "]"}]}], ";", 
     "\[IndentingNewLine]", "Pjuv"}], "\[IndentingNewLine]", ")"}]}], 
  ";"}]], "Input",
 CellChangeTimes->{{3.548605853432907*^9, 3.54860603560147*^9}, {
   3.548606358459401*^9, 3.548606415500567*^9}, {3.548606451277615*^9, 
   3.548606462109775*^9}, {3.548606504280508*^9, 3.548606505150667*^9}, {
   3.548606536037878*^9, 3.548606542117784*^9}, {3.548606586622241*^9, 
   3.548606604275834*^9}, {3.548606815639483*^9, 3.548606821544778*^9}, {
   3.548607647218025*^9, 3.5486076588728724`*^9}, {3.548607692168724*^9, 
   3.548607692369656*^9}, {3.548607986195137*^9, 3.548608005033141*^9}, {
   3.5486080726863823`*^9, 3.548608077811005*^9}, 3.5486086857305393`*^9, 
   3.548608739226342*^9, {3.548772598669992*^9, 3.5487726027955093`*^9}, {
   3.548772658647551*^9, 3.548772815058003*^9}, {3.548772910123281*^9, 
   3.5487729111155443`*^9}, {3.548792115435554*^9, 3.548792131138364*^9}, {
   3.549151972045992*^9, 3.549151972244644*^9}, {3.5492148860823307`*^9, 
   3.5492148924083023`*^9}, {3.549215384722878*^9, 3.549215384826619*^9}, 
   3.549215421411845*^9, 3.549215477750442*^9, 3.5492158310276327`*^9, {
   3.549217817377294*^9, 3.549217817599317*^9}, {3.549218522731634*^9, 
   3.549218572913681*^9}, {3.549833585144607*^9, 3.5498336395303307`*^9}, {
   3.549833681100665*^9, 3.549833752431641*^9}, {3.549833935949377*^9, 
   3.549833969533309*^9}, {3.549834060543322*^9, 3.549834061295004*^9}, {
   3.5498344144165087`*^9, 3.549834446256633*^9}, {3.583686333340108*^9, 
   3.583686337567204*^9}, {3.583686796749856*^9, 3.583686800841256*^9}, {
   3.583686832703727*^9, 3.583686839121202*^9}, 3.583687100067952*^9, {
   3.583690718621359*^9, 3.583690725900455*^9}, {3.583690807297051*^9, 
   3.58369080742023*^9}, 
   3.5836919849706306`*^9},ExpressionUUID->"98df4e91-6a74-4717-89cc-\
51583f073c48"],

Cell[BoxData[
 RowBox[{"(*", " ", 
  RowBox[{
  "PA0", " ", "is", " ", "probability", " ", "an", " ", "UNoccupied", " ", 
   "site", " ", "is", " ", "won", " ", "by", " ", "an", " ", "adult"}], " ", 
  "*)"}]], "Input",
 CellChangeTimes->{{3.549834352098473*^9, 
  3.5498343736748962`*^9}},ExpressionUUID->"f0a13643-c8d4-4964-9f65-\
334f90c1c424"],

Cell[BoxData[
 RowBox[{
  RowBox[{
   RowBox[{"PA0L", "[", 
    RowBox[{"A_", ",", "p_", ",", "pA_", ",", "pJ_", ",", "R_"}], "]"}], ":=", 
   RowBox[{"(", "\[IndentingNewLine]", 
    RowBox[{
     RowBox[{"Padult", "=", 
      RowBox[{"NSum", "[", 
       RowBox[{
        RowBox[{
         RowBox[{"Prm7", "[", 
          RowBox[{
          "n", ",", "pA", ",", "pJ", ",", "p", ",", "1", ",", "R", ",", "2"}],
           "]"}], 
         RowBox[{"(", 
          RowBox[{"p", " ", 
           RowBox[{"Sign", "[", "n", "]"}]}], ")"}]}], ",", 
        RowBox[{"{", 
         RowBox[{"n", ",", "1", ",", "2"}], "}"}]}], "]"}]}], ";", 
     "\[IndentingNewLine]", "Padult"}], "\[IndentingNewLine]", ")"}]}], 
  ";"}]], "Input",
 CellChangeTimes->{{3.548605853432907*^9, 3.54860603560147*^9}, {
   3.548606358459401*^9, 3.548606415500567*^9}, {3.548606451277615*^9, 
   3.548606462109775*^9}, {3.548606504280508*^9, 3.548606505150667*^9}, {
   3.548606536037878*^9, 3.548606542117784*^9}, {3.548606586622241*^9, 
   3.548606604275834*^9}, {3.548606815639483*^9, 3.548606821544778*^9}, {
   3.548607647218025*^9, 3.5486076588728724`*^9}, {3.548607692168724*^9, 
   3.548607692369656*^9}, {3.548607986195137*^9, 3.548608005033141*^9}, {
   3.5486080726863823`*^9, 3.548608077811005*^9}, 3.5486086857305393`*^9, 
   3.548608739226342*^9, {3.548772598669992*^9, 3.5487726027955093`*^9}, {
   3.548772658647551*^9, 3.548772815058003*^9}, {3.548772910123281*^9, 
   3.5487729111155443`*^9}, {3.548792115435554*^9, 3.548792131138364*^9}, {
   3.549151972045992*^9, 3.549151972244644*^9}, {3.5492148860823307`*^9, 
   3.5492148924083023`*^9}, {3.549215384722878*^9, 3.549215384826619*^9}, 
   3.549215421411845*^9, 3.549215477750442*^9, 3.5492158310276327`*^9, {
   3.549217817377294*^9, 3.549217817599317*^9}, {3.549218522731634*^9, 
   3.549218572913681*^9}, {3.549833585144607*^9, 3.5498336395303307`*^9}, {
   3.549833681100665*^9, 3.549833752431641*^9}, {3.549833935949377*^9, 
   3.549833969533309*^9}, {3.549834060543322*^9, 3.549834061295004*^9}, 
   3.549834340064073*^9, {3.549834632456551*^9, 3.549834641292742*^9}, 
   3.549834732861512*^9, {3.583686878082122*^9, 3.5836869254818707`*^9}, {
   3.583687004372615*^9, 3.5836870412283697`*^9}, 3.5836870977250767`*^9, {
   3.5836871552487707`*^9, 3.58368715755826*^9}, {3.583690719723271*^9, 
   3.583690727698359*^9}, {3.583690812158848*^9, 3.583690812252796*^9}, 
   3.58369202446299*^9},ExpressionUUID->"f1566597-0d4d-449a-86d8-\
0f0390c5505a"],

Cell[BoxData[
 RowBox[{"(*", " ", 
  RowBox[{
  "PJ0", " ", "is", " ", "probability", " ", "an", " ", "UNoccupied", " ", 
   "site", " ", "is", " ", "won", " ", "by", " ", "a", " ", "juvenile"}], " ",
   "*)"}]], "Input",
 CellChangeTimes->{{3.549834352098473*^9, 3.5498343736748962`*^9}, {
  3.583686945631814*^9, 
  3.583686950646017*^9}},ExpressionUUID->"6eca39b4-a336-447c-9ab2-\
a1a8254052c0"],

Cell[BoxData[
 RowBox[{
  RowBox[{
   RowBox[{"PJ0L", "[", 
    RowBox[{"A_", ",", "p_", ",", "pA_", ",", "pJ_", ",", "R_"}], "]"}], ":=", 
   RowBox[{"(", "\[IndentingNewLine]", 
    RowBox[{
     RowBox[{"Pjuv", "=", 
      RowBox[{"NSum", "[", 
       RowBox[{
        RowBox[{
         RowBox[{"Prm7", "[", 
          RowBox[{
          "n", ",", "pA", ",", "pJ", ",", "p", ",", "1", ",", "R", ",", "2"}],
           "]"}], 
         RowBox[{"(", 
          RowBox[{
           RowBox[{"(", 
            RowBox[{"1", "-", "p"}], ")"}], 
           RowBox[{"Sign", "[", "n", "]"}]}], ")"}]}], ",", 
        RowBox[{"{", 
         RowBox[{"n", ",", "1", ",", "2"}], "}"}]}], "]"}]}], ";", 
     "\[IndentingNewLine]", "Pjuv"}], "\[IndentingNewLine]", ")"}]}], 
  ";"}]], "Input",
 CellChangeTimes->{{3.548605853432907*^9, 3.54860603560147*^9}, {
   3.548606358459401*^9, 3.548606415500567*^9}, {3.548606451277615*^9, 
   3.548606462109775*^9}, {3.548606504280508*^9, 3.548606505150667*^9}, {
   3.548606536037878*^9, 3.548606542117784*^9}, {3.548606586622241*^9, 
   3.548606604275834*^9}, {3.548606815639483*^9, 3.548606821544778*^9}, {
   3.548607647218025*^9, 3.5486076588728724`*^9}, {3.548607692168724*^9, 
   3.548607692369656*^9}, {3.548607986195137*^9, 3.548608005033141*^9}, {
   3.5486080726863823`*^9, 3.548608077811005*^9}, 3.5486086857305393`*^9, 
   3.548608739226342*^9, {3.548772598669992*^9, 3.5487726027955093`*^9}, {
   3.548772658647551*^9, 3.548772815058003*^9}, {3.548772910123281*^9, 
   3.5487729111155443`*^9}, {3.548792115435554*^9, 3.548792131138364*^9}, {
   3.549151972045992*^9, 3.549151972244644*^9}, {3.5492148860823307`*^9, 
   3.5492148924083023`*^9}, {3.549215384722878*^9, 3.549215384826619*^9}, 
   3.549215421411845*^9, 3.549215477750442*^9, 3.5492158310276327`*^9, {
   3.549217817377294*^9, 3.549217817599317*^9}, {3.549218522731634*^9, 
   3.549218572913681*^9}, {3.549833585144607*^9, 3.5498336395303307`*^9}, {
   3.549833681100665*^9, 3.549833752431641*^9}, {3.549833935949377*^9, 
   3.549833969533309*^9}, {3.549834060543322*^9, 3.549834061295004*^9}, 
   3.549834340064073*^9, {3.549834632456551*^9, 3.549834675749455*^9}, 
   3.549834735453927*^9, {3.583686880768865*^9, 3.583686890644651*^9}, {
   3.5836869610696287`*^9, 3.5836869646384697`*^9}, {3.5836871775372066`*^9, 
   3.583687183542222*^9}, {3.5836907208432283`*^9, 3.5836907295704*^9}, {
   3.5836908158788433`*^9, 3.5836908159903708`*^9}, 3.58369202659096*^9, 
   3.5843624068978662`*^9},ExpressionUUID->"b104539b-5d0c-4c24-add3-\
47e9cd4fefa9"],

Cell[BoxData[
 RowBox[{"(*", " ", 
  RowBox[{
   RowBox[{"compute", " ", "fitness", " ", "for", " ", "general", " ", "sA"}],
    ",", 
   RowBox[{"sJ", " ", "model"}]}], " ", "*)"}]], "Input",
 CellChangeTimes->{{3.549843908462514*^9, 
  3.5498439198655453`*^9}},ExpressionUUID->"230bd481-7a33-4ebb-9672-\
40b96bb4d749"],

Cell["Fitness functions", "Text",
 CellChangeTimes->{{3.54989050494137*^9, 
  3.54989050970796*^9}},ExpressionUUID->"d2ceba32-3b54-462a-a801-\
9737aa95124d"],

Cell[BoxData[
 RowBox[{
  RowBox[{
   RowBox[{"WdiffL", "[", 
    RowBox[{
    "A_", ",", "p_", ",", "rho_", ",", "pA_", ",", "pJ_", ",", "sA_", ",", 
     "sJ_"}], "]"}], ":=", 
   RowBox[{"(", "\[IndentingNewLine]", 
    RowBox[{
     RowBox[{"r", "=", 
      RowBox[{"SolveR3L", "[", 
       RowBox[{
       "sA", ",", "sJ", ",", "A", ",", "p", ",", "pA", ",", "pJ", ",", "1"}], 
       "]"}]}], ";", "\[IndentingNewLine]", 
     RowBox[{"Nmax", "=", "2"}], ";", "\[IndentingNewLine]", 
     RowBox[{"PBhome", "=", 
      RowBox[{"sJ", "*", 
       RowBox[{"NSum", "[", 
        RowBox[{
         RowBox[{
          RowBox[{"Prm7", "[", 
           RowBox[{
           "n", ",", "pA", ",", "pJ", ",", "p", ",", "1", ",", "r", ",", 
            "2"}], "]"}], 
          RowBox[{"(", 
           RowBox[{
            RowBox[{"p", 
             FractionBox["1", 
              RowBox[{"1", "+", 
               RowBox[{"n", " ", "A"}]}]]}], "+", 
            RowBox[{
             RowBox[{"(", 
              RowBox[{"1", "-", "p"}], ")"}], 
             FractionBox["1", 
              RowBox[{"1", "+", "n"}]]}]}], ")"}]}], ",", 
         RowBox[{"{", 
          RowBox[{"n", ",", "0", ",", "2"}], "}"}]}], "]"}]}]}], ";", 
     "\[IndentingNewLine]", 
     RowBox[{"PBaway", "=", 
      RowBox[{"pA", "*", "sA", "*", 
       RowBox[{"NSum", "[", 
        RowBox[{
         RowBox[{
          RowBox[{"Prm7", "[", 
           RowBox[{
           "n", ",", "pA", ",", "pJ", ",", "p", ",", "1", ",", "r", ",", 
            "1"}], "]"}], 
          RowBox[{"(", 
           RowBox[{
            RowBox[{"p", 
             RowBox[{"(", " ", 
              RowBox[{
               RowBox[{"r", 
                FractionBox["A", 
                 RowBox[{"A", "+", "1", "+", 
                  RowBox[{"n", " ", "A"}]}]]}], "+", 
               RowBox[{
                RowBox[{"(", 
                 RowBox[{"1", "-", "r"}], ")"}], 
                FractionBox["A", 
                 RowBox[{"A", "+", 
                  RowBox[{"n", " ", "A"}]}]]}]}], ")"}]}], "+", 
            RowBox[{
             RowBox[{"(", 
              RowBox[{"1", "-", "p"}], ")"}], 
             RowBox[{"(", 
              RowBox[{
               RowBox[{"r", 
                FractionBox["A", 
                 RowBox[{"A", "+", "A", "+", "n"}]]}], "+", 
               RowBox[{
                RowBox[{"(", 
                 RowBox[{"1", "-", "r"}], ")"}], 
                FractionBox["A", 
                 RowBox[{"A", "+", "n"}]]}]}], ")"}]}]}], ")"}]}], ",", 
         RowBox[{"{", 
          RowBox[{"n", ",", "0", ",", "1"}], "}"}]}], "]"}]}]}], ";", 
     "\[IndentingNewLine]", 
     RowBox[{"WB", "=", 
      RowBox[{
       RowBox[{"rho", " ", "PBhome"}], "+", "PBaway"}]}], ";", 
     "\[IndentingNewLine]", 
     RowBox[{"PShome", "=", 
      RowBox[{"sA", "*", 
       RowBox[{"NSum", "[", 
        RowBox[{
         RowBox[{
          RowBox[{"Prm7", "[", 
           RowBox[{
           "n", ",", "pA", ",", "pJ", ",", "p", ",", "1", ",", "r", ",", 
            "2"}], "]"}], 
          RowBox[{"(", 
           RowBox[{
            RowBox[{"p", 
             FractionBox["A", 
              RowBox[{"A", "+", 
               RowBox[{"n", " ", "A"}]}]]}], "+", 
            RowBox[{
             RowBox[{"(", 
              RowBox[{"1", "-", "p"}], ")"}], 
             FractionBox["A", 
              RowBox[{"A", "+", "n"}]]}]}], ")"}]}], ",", 
         RowBox[{"{", 
          RowBox[{"n", ",", "0", ",", "2"}], "}"}]}], "]"}]}]}], ";", 
     "\[IndentingNewLine]", 
     RowBox[{"PSaway", "=", 
      RowBox[{"pJ", "*", "sJ", "*", 
       RowBox[{"NSum", "[", 
        RowBox[{
         RowBox[{
          RowBox[{"Prm7", "[", 
           RowBox[{
           "n", ",", "pA", ",", "pJ", ",", "p", ",", "1", ",", "r", ",", 
            "1"}], "]"}], 
          RowBox[{"(", 
           RowBox[{
            RowBox[{"p", 
             RowBox[{"(", " ", 
              RowBox[{
               RowBox[{"r", 
                FractionBox["1", 
                 RowBox[{"1", "+", "1", "+", 
                  RowBox[{"n", " ", "A"}]}]]}], "+", 
               RowBox[{
                RowBox[{"(", 
                 RowBox[{"1", "-", "r"}], ")"}], 
                FractionBox["1", 
                 RowBox[{"1", "+", 
                  RowBox[{"n", " ", "A"}]}]]}]}], ")"}]}], "+", 
            RowBox[{
             RowBox[{"(", 
              RowBox[{"1", "-", "p"}], ")"}], 
             RowBox[{"(", 
              RowBox[{
               RowBox[{"r", 
                FractionBox["1", 
                 RowBox[{"1", "+", "A", "+", "n"}]]}], "+", 
               RowBox[{
                RowBox[{"(", 
                 RowBox[{"1", "-", "r"}], ")"}], 
                FractionBox["1", 
                 RowBox[{"1", "+", "n"}]]}]}], ")"}]}]}], ")"}]}], ",", 
         RowBox[{"{", 
          RowBox[{"n", ",", "0", ",", "1"}], "}"}]}], "]"}]}]}], ";", 
     "\[IndentingNewLine]", 
     RowBox[{"WS", "=", 
      RowBox[{"PShome", "+", 
       RowBox[{"rho", " ", "PSaway"}]}]}], ";", "\[IndentingNewLine]", 
     RowBox[{"WB", "-", "WS"}]}], "\[IndentingNewLine]", ")"}]}], 
  ";"}]], "Input",
 CellChangeTimes->{{3.549890744369129*^9, 3.549890798480096*^9}, {
  3.583687607876047*^9, 3.583687661869452*^9}, {3.5836877126886587`*^9, 
  3.5836877203169928`*^9}, {3.583687763065116*^9, 3.583687856173196*^9}, {
  3.58368789882436*^9, 3.5836879274277678`*^9}, {3.583688005716588*^9, 
  3.5836880284628077`*^9}, {3.583688062040708*^9, 3.583688162551899*^9}, {
  3.58369070368861*^9, 3.583690713676704*^9}, {3.583690865911147*^9, 
  3.58369086924641*^9}, {3.583690943702725*^9, 3.583690954502449*^9}, {
  3.583692029101611*^9, 
  3.583692031552207*^9}},ExpressionUUID->"75aaadf0-449f-4098-b65c-\
73fffe04508a"]
}, Closed]],

Cell[CellGroupData[{

Cell["Sensitivity Plots", "Subsection",
 CellChangeTimes->{{3.5841184505898943`*^9, 
  3.584118459780116*^9}},ExpressionUUID->"cc7cd074-6e33-4763-86b8-\
9f1a864c9dbc"],

Cell[CellGroupData[{

Cell["(* find rho for given A (Ca in paper) *)", "Subsubsection",
 CellChangeTimes->{{3.584119216080308*^9, 3.58411922313371*^9}, 
   3.584234243039424*^9, {3.7463385377920437`*^9, 
   3.746338556770584*^9}},ExpressionUUID->"1029d562-be6d-4fd0-b2f8-\
6cfab98d5224"],

Cell[BoxData[{
 RowBox[{
  RowBox[{"kpA", "=", "0.75"}], ";"}], "\[IndentingNewLine]", 
 RowBox[{
  RowBox[{"kpJ", "=", "0.75"}], ";"}], "\[IndentingNewLine]", 
 RowBox[{
  RowBox[{"ksA", "=", "0.75"}], ";"}], "\[IndentingNewLine]", 
 RowBox[{
  RowBox[{"ksJ", "=", "0.75"}], ";"}]}], "Input",
 CellChangeTimes->{{3.58411860966164*^9, 3.584118625675131*^9}, {
   3.584118686248884*^9, 3.584118688124292*^9}, 3.584118745503849*^9, {
   3.5841191159161863`*^9, 3.584119124381537*^9}, {3.584119376654723*^9, 
   3.584119416551413*^9}, {3.584119999568879*^9, 3.584120046994478*^9}, {
   3.584124284832683*^9, 3.584124285984372*^9}, {3.584130242336337*^9, 
   3.584130284091628*^9}, {3.584138688610189*^9, 3.5841387003358097`*^9}, {
   3.584138813864561*^9, 3.58413881561458*^9}, {3.584140851870419*^9, 
   3.5841408523914833`*^9}, {3.5841411796183653`*^9, 3.584141197506089*^9}, {
   3.5841421706877213`*^9, 3.584142172205846*^9}, 3.584142270475793*^9, {
   3.584142425284142*^9, 3.5841424266506987`*^9}, {3.584142539197803*^9, 
   3.584142540049415*^9}, {3.584142642624091*^9, 3.584142643880015*^9}, {
   3.584142693699086*^9, 3.584142695295437*^9}, {3.584142739744452*^9, 
   3.584142742583087*^9}, {3.584142790207288*^9, 3.584142794637992*^9}, {
   3.584191001511552*^9, 3.584191003684067*^9}, {3.584191675472453*^9, 
   3.5841916777602797`*^9}, {3.5841948287389603`*^9, 3.58419482986586*^9}, 
   3.584195117806168*^9, {3.5841965160702257`*^9, 3.5841965196926727`*^9}, {
   3.584211799309577*^9, 3.584211800364471*^9}, {3.58421208986863*^9, 
   3.584212145790477*^9}, {3.5842121918617983`*^9, 3.584212192509675*^9}, {
   3.584212277332469*^9, 3.5842122799402246`*^9}, {3.5842179953893337`*^9, 
   3.584217996274721*^9}, {3.58422586916957*^9, 3.584225869960279*^9}, 
   3.584226066822611*^9, {3.584226403715049*^9, 3.5842264062555943`*^9}, {
   3.584226480548843*^9, 3.584226481022347*^9}, {3.584226645865789*^9, 
   3.584226646091597*^9}, {3.5842266936094027`*^9, 3.5842266986187277`*^9}, {
   3.584227032334444*^9, 3.5842270333414183`*^9}, {3.584227241633944*^9, 
   3.584227243673891*^9}, 3.584227274421328*^9, {3.584227473863661*^9, 
   3.584227475758246*^9}, 3.584227874674395*^9, {3.5842280520381308`*^9, 
   3.584228053940693*^9}, {3.5842299786222887`*^9, 3.58422998475723*^9}, {
   3.58423012046701*^9, 3.5842301680421963`*^9}, {3.5842304278646812`*^9, 
   3.584230439149576*^9}, {3.5842315036373777`*^9, 3.584231518092183*^9}, {
   3.5842334236879463`*^9, 3.5842334249411993`*^9}, {3.5842846792185907`*^9, 
   3.5842846822083*^9}, {3.5842848201900377`*^9, 3.58428482275749*^9}, {
   3.5842848538860188`*^9, 3.5842848592847233`*^9}, {3.584284891221415*^9, 
   3.584284893252185*^9}, {3.584285026459063*^9, 3.584285123472061*^9}, {
   3.5842851879753103`*^9, 3.584285199022978*^9}, {3.5842852295825033`*^9, 
   3.58428523686241*^9}, {3.584286207676633*^9, 3.584286223788134*^9}, 
   3.584286709004867*^9, {3.584286899785207*^9, 3.584286904767714*^9}, {
   3.584286972166691*^9, 3.5842870482769613`*^9}, {3.584290796468688*^9, 
   3.5842907999951477`*^9}, {3.584290848939418*^9, 3.584290905001429*^9}, {
   3.5842909748483143`*^9, 3.584290997335801*^9}, {3.584291182076508*^9, 
   3.584291195460264*^9}, {3.584541343442588*^9, 3.584541517422886*^9}, {
   3.584541549862411*^9, 3.584541551526368*^9}, {3.584541603445654*^9, 
   3.5845416382049103`*^9}, {3.58454169899621*^9, 3.584541716275957*^9}, {
   3.5845425196567793`*^9, 3.5845425197837*^9}, {3.584727909454917*^9, 
   3.584727919752846*^9}, {3.584728049223359*^9, 3.5847280501965637`*^9}, {
   3.584728428038219*^9, 3.5847284692021847`*^9}, {3.584732609129202*^9, 
   3.58473263433284*^9}, {3.584732679660688*^9, 3.5847326827303553`*^9}, {
   3.584741162691625*^9, 3.584741196594818*^9}, {3.584741262377705*^9, 
   3.5847412635855017`*^9}, {3.584741296377013*^9, 3.584741306040593*^9}, {
   3.584741365895589*^9, 3.5847414492458067`*^9}, {3.584741522116494*^9, 
   3.584741524836327*^9}, {3.584741557971878*^9, 3.584741613138687*^9}, 
   3.584741665601635*^9, {3.5847417094568453`*^9, 3.584741745552055*^9}, {
   3.585072625944234*^9, 3.5850726306119757`*^9}, {3.585078446725*^9, 
   3.5850784476553373`*^9}, {3.585078623901229*^9, 3.585078626181552*^9}, {
   3.58507871313698*^9, 3.585078715334548*^9}, {3.585078767815529*^9, 
   3.585078769204585*^9}, {3.58522265632087*^9, 
   3.58522266228983*^9}},ExpressionUUID->"f378ce9c-5bf0-49b1-a810-\
68b3e244bcf6"],

Cell[BoxData[{
 RowBox[{
  RowBox[{
   RowBox[{"Wt", "[", 
    RowBox[{"xrho_", "?", "NumberQ"}], "]"}], ":=", 
   RowBox[{"WdiffFast", "[", 
    RowBox[{
     RowBox[{"2", "^", "xA"}], ",", "1", ",", "xrho", ",", "kpA", ",", "kpJ", 
     ",", "ksA", ",", "ksJ"}], "]"}]}], ";"}], "\[IndentingNewLine]", 
 RowBox[{
  RowBox[{"tab1", "=", 
   RowBox[{"Parallelize", "[", 
    RowBox[{"Table", "[", 
     RowBox[{
      RowBox[{
       RowBox[{"Quiet", "[", 
        RowBox[{"FindRoot", "[", 
         RowBox[{
          RowBox[{"Wt", "[", "xrho", "]"}], ",", 
          RowBox[{"{", 
           RowBox[{"xrho", ",", "0.5", ",", "0", ",", "1"}], "}"}]}], "]"}], 
        "]"}], "[", 
       RowBox[{"[", 
        RowBox[{"1", ",", "2"}], "]"}], "]"}], ",", 
      RowBox[{"{", 
       RowBox[{"xA", ",", "0", ",", "10", ",", "0.1"}], "}"}]}], "]"}], 
    "]"}]}], ";"}]}], "Input",
 CellChangeTimes->{{3.584225222926792*^9, 3.584225245602899*^9}, {
   3.584225286410942*^9, 3.584225301769965*^9}, {3.5842253322983713`*^9, 
   3.584225334193385*^9}, {3.584225374984818*^9, 3.584225512334606*^9}, 
   3.5842255913423653`*^9, {3.584226071117696*^9, 3.584226077582465*^9}, {
   3.584227117980771*^9, 3.584227120404612*^9}, {3.584541238140657*^9, 
   3.584541239643709*^9}, 3.584741415735146*^9, {3.585077830645358*^9, 
   3.5850778677430553`*^9}, {3.585078050497054*^9, 
   3.585078066551708*^9}},ExpressionUUID->"97533a1b-613c-49fc-8816-\
0e7f4857eacd"],

Cell[BoxData[{
 RowBox[{
  RowBox[{
   RowBox[{"Wt", "[", 
    RowBox[{"xrho_", "?", "NumberQ"}], "]"}], ":=", 
   RowBox[{"WdiffFast", "[", 
    RowBox[{
     RowBox[{"2", "^", "xA"}], ",", "0", ",", "xrho", ",", "kpA", ",", "kpJ", 
     ",", "ksA", ",", "ksJ"}], "]"}]}], ";"}], "\[IndentingNewLine]", 
 RowBox[{
  RowBox[{"tab2", "=", 
   RowBox[{"Parallelize", "[", 
    RowBox[{"Table", "[", 
     RowBox[{
      RowBox[{
       RowBox[{"Quiet", "[", 
        RowBox[{"FindRoot", "[", 
         RowBox[{
          RowBox[{"Wt", "[", "xrho", "]"}], ",", 
          RowBox[{"{", 
           RowBox[{"xrho", ",", "0.5", ",", "0", ",", "1"}], "}"}]}], "]"}], 
        "]"}], "[", 
       RowBox[{"[", 
        RowBox[{"1", ",", "2"}], "]"}], "]"}], ",", 
      RowBox[{"{", 
       RowBox[{"xA", ",", "0", ",", "10", ",", "0.1"}], "}"}]}], "]"}], 
    "]"}]}], ";"}]}], "Input",
 CellChangeTimes->{{3.584225659092997*^9, 3.584225669404201*^9}, {
   3.584226085775455*^9, 3.5842260877422457`*^9}, {3.584227116484791*^9, 
   3.584227121372652*^9}, {3.584541243595686*^9, 3.584541244091614*^9}, 
   3.584741417183209*^9, {3.585077889785749*^9, 3.58507791946355*^9}, {
   3.585078069870483*^9, 
   3.585078073551441*^9}},ExpressionUUID->"dfe8407d-51a1-4c43-bb0b-\
de6d58696502"],

Cell[BoxData[{
 RowBox[{
  RowBox[{
   RowBox[{"Wt", "[", 
    RowBox[{"xrho_", "?", "NumberQ"}], "]"}], ":=", 
   RowBox[{"WdiffL", "[", 
    RowBox[{
     RowBox[{"2", "^", "xA"}], ",", "1", ",", "xrho", ",", "kpA", ",", "kpJ", 
     ",", "ksA", ",", "ksJ"}], "]"}]}], ";"}], "\[IndentingNewLine]", 
 RowBox[{
  RowBox[{"tabL1", "=", 
   RowBox[{"Parallelize", "[", 
    RowBox[{"Table", "[", 
     RowBox[{
      RowBox[{
       RowBox[{"Quiet", "[", 
        RowBox[{"FindRoot", "[", 
         RowBox[{
          RowBox[{"Wt", "[", "xrho", "]"}], ",", 
          RowBox[{"{", 
           RowBox[{"xrho", ",", "0.5", ",", "0", ",", "1"}], "}"}]}], "]"}], 
        "]"}], "[", 
       RowBox[{"[", 
        RowBox[{"1", ",", "2"}], "]"}], "]"}], ",", 
      RowBox[{"{", 
       RowBox[{"xA", ",", "0", ",", "10", ",", "0.1"}], "}"}]}], "]"}], 
    "]"}]}], ";"}]}], "Input",
 CellChangeTimes->{{3.584225222926792*^9, 3.584225245602899*^9}, {
   3.584225286410942*^9, 3.584225301769965*^9}, {3.5842253322983713`*^9, 
   3.584225334193385*^9}, {3.584225374984818*^9, 3.584225512334606*^9}, 
   3.5842255913423653`*^9, {3.58422569653258*^9, 3.584225703772485*^9}, {
   3.584226090782395*^9, 3.58422609347014*^9}, {3.5842271149661207`*^9, 
   3.5842271226367083`*^9}, {3.584541246907712*^9, 3.5845413112437277`*^9}, {
   3.585077897253006*^9, 3.5850779223128223`*^9}, {3.585078075518664*^9, 
   3.585078093071993*^9}},ExpressionUUID->"b576a018-e908-4cfb-9a40-\
ad02caf580c8"],

Cell[BoxData[{
 RowBox[{
  RowBox[{
   RowBox[{"Wt", "[", 
    RowBox[{"xrho_", "?", "NumberQ"}], "]"}], ":=", 
   RowBox[{"WdiffL", "[", 
    RowBox[{
     RowBox[{"2", "^", "xA"}], ",", "0", ",", "xrho", ",", "kpA", ",", "kpJ", 
     ",", "ksA", ",", "ksJ"}], "]"}]}], ";"}], "\[IndentingNewLine]", 
 RowBox[{
  RowBox[{"tabL2", "=", 
   RowBox[{"Parallelize", "[", 
    RowBox[{"Table", "[", 
     RowBox[{
      RowBox[{
       RowBox[{"Quiet", "[", 
        RowBox[{"FindRoot", "[", 
         RowBox[{
          RowBox[{"Wt", "[", "xrho", "]"}], ",", 
          RowBox[{"{", 
           RowBox[{"xrho", ",", "0.5", ",", "0", ",", "1"}], "}"}]}], "]"}], 
        "]"}], "[", 
       RowBox[{"[", 
        RowBox[{"1", ",", "2"}], "]"}], "]"}], ",", 
      RowBox[{"{", 
       RowBox[{"xA", ",", "0", ",", "10", ",", "0.1"}], "}"}]}], "]"}], 
    "]"}]}], ";"}]}], "Input",
 CellChangeTimes->{{3.584225659092997*^9, 3.584225669404201*^9}, {
  3.5842256996525717`*^9, 3.5842257070434637`*^9}, {3.584226095742071*^9, 
  3.58422609983016*^9}, {3.5842271243566313`*^9, 3.584227125596513*^9}, {
  3.584541319354711*^9, 3.5845413198103857`*^9}, {3.585077905504032*^9, 
  3.5850779245037727`*^9}, {3.5850780995403843`*^9, 
  3.5850781032283163`*^9}},ExpressionUUID->"c62f2eb6-bc6c-451c-a85c-\
85203927f7f5"],

Cell[CellGroupData[{

Cell[BoxData[{
 RowBox[{
  RowBox[{"Atick", "=", 
   RowBox[{"{", 
    RowBox[{"0", ",", "2", ",", "6", ",", "10"}], "}"}]}], 
  ";"}], "\[IndentingNewLine]", 
 RowBox[{
  RowBox[{"rtick", "=", 
   RowBox[{"{", 
    RowBox[{"0", ",", "0.5", ",", "1"}], "}"}]}], 
  ";"}], "\[IndentingNewLine]", 
 RowBox[{
  RowBox[{"fticks", "=", 
   RowBox[{"{", 
    RowBox[{
     RowBox[{"{", "}"}], ",", 
     RowBox[{"{", "}"}], ",", "Atick", ",", "rtick"}], "}"}]}], 
  ";"}], "\[IndentingNewLine]", 
 RowBox[{"ListLinePlot", "[", 
  RowBox[{
   RowBox[{"{", 
    RowBox[{"tab1", ",", "tab2", ",", "tabL1", ",", "tabL2"}], "}"}], ",", 
   RowBox[{"Frame", "\[Rule]", "True"}], ",", 
   RowBox[{"FrameLabel", "\[Rule]", 
    RowBox[{"{", 
     RowBox[{
     "\"\<\!\(\*SubscriptBox[\(log\), \(2\)]\)A\>\"", ",", "\"\<\[Rho]\>\""}],
      "}"}]}], ",", 
   RowBox[{"PlotStyle", "\[Rule]", 
    RowBox[{"{", 
     RowBox[{"Blue", ",", "Red", ",", 
      RowBox[{"{", 
       RowBox[{"Blue", ",", "Dashed"}], "}"}], ",", 
      RowBox[{"{", 
       RowBox[{"Red", ",", "Dashed"}], "}"}]}], "}"}]}], ",", 
   RowBox[{"AspectRatio", "\[Rule]", "1"}], ",", 
   RowBox[{"FrameTicks", "\[Rule]", "fticks"}], ",", 
   RowBox[{"ImageSize", "\[Rule]", "200"}], ",", 
   RowBox[{"PlotRange", "\[Rule]", 
    RowBox[{"{", 
     RowBox[{
      RowBox[{"{", 
       RowBox[{"0", ",", "10"}], "}"}], ",", 
      RowBox[{"{", 
       RowBox[{"0", ",", "1"}], "}"}]}], "}"}]}], ",", 
   RowBox[{"FrameStyle", "\[Rule]", 
    RowBox[{"(", 
     RowBox[{"Directive", "[", 
      RowBox[{"{", 
       RowBox[{
        RowBox[{"FontFamily", "\[Rule]", "\"\<Helvetica\>\""}], ",", 
        RowBox[{"FontSize", "\[Rule]", "12"}]}], "}"}], "]"}], ")"}]}], ",", 
   RowBox[{"DataRange", "\[Rule]", 
    RowBox[{"{", 
     RowBox[{"0", ",", "10"}], "}"}]}], ",", 
   RowBox[{"AxesOrigin", "\[Rule]", 
    RowBox[{"{", 
     RowBox[{"0", ",", "0"}], "}"}]}], ",", 
   RowBox[{"Filling", "\[Rule]", 
    RowBox[{"{", 
     RowBox[{
      RowBox[{"1", "->", "Bottom"}], ",", 
      RowBox[{"2", "->", "Top"}], ",", 
      RowBox[{"3", "\[Rule]", "Bottom"}], ",", 
      RowBox[{"4", "\[Rule]", "Top"}]}], "}"}]}], ",", 
   RowBox[{"FillingStyle", "\[Rule]", 
    RowBox[{"{", 
     RowBox[{
      RowBox[{"{", 
       RowBox[{"Orange", ",", 
        RowBox[{"Opacity", "[", "0.2", "]"}]}], "}"}], ",", 
      RowBox[{"{", 
       RowBox[{"Blue", ",", 
        RowBox[{"Opacity", "[", "0.2", "]"}]}], "}"}]}], "}"}]}], ",", 
   RowBox[{"ImagePadding", "\[Rule]", 
    RowBox[{"{", 
     RowBox[{
      RowBox[{"{", 
       RowBox[{"50", ",", "30"}], "}"}], ",", 
      RowBox[{"{", 
       RowBox[{"40", ",", "20"}], "}"}]}], "}"}]}]}], "]"}]}], "Input",
 CellChangeTimes->{{3.58411875174496*^9, 3.584118766550391*^9}, {
   3.584119015749168*^9, 3.584119104966282*^9}, {3.584119173604479*^9, 
   3.584119177340466*^9}, 3.5841192605832653`*^9, {3.584119309359144*^9, 
   3.584119333020095*^9}, {3.5841194497346*^9, 3.5841195274511137`*^9}, {
   3.584119607515334*^9, 3.584119641321649*^9}, {3.584119684126647*^9, 
   3.584119694826921*^9}, {3.584119801571281*^9, 3.5841198658578863`*^9}, {
   3.584119903484273*^9, 3.584119986288048*^9}, {3.5841242922043953`*^9, 
   3.584124340622287*^9}, {3.58412733513351*^9, 3.5841274329686604`*^9}, {
   3.584127477679535*^9, 3.5841274860847673`*^9}, {3.584191061790001*^9, 
   3.5841910867415047`*^9}, {3.58419184240139*^9, 3.58419189797831*^9}, {
   3.584192588803833*^9, 3.584192643692534*^9}, {3.584192696275469*^9, 
   3.5841927268564053`*^9}, {3.584192798953266*^9, 3.584192832414669*^9}, {
   3.584211883854692*^9, 3.584211889811275*^9}, {3.584212077779011*^9, 
   3.584212081497695*^9}, {3.584212309838214*^9, 3.5842123099261713`*^9}, {
   3.584212357501233*^9, 3.584212357653016*^9}, {3.584227153637704*^9, 
   3.5842271560535717`*^9}, 3.584541539080902*^9, {3.584541653223949*^9, 
   3.584541653382738*^9}, {3.5850781716139317`*^9, 3.585078175611719*^9}, {
   3.5850782296221113`*^9, 3.5850782300752153`*^9}, {3.585078336208602*^9, 
   3.585078420923601*^9}, {3.5850786350698957`*^9, 3.585078638500511*^9}, {
   3.585078721073866*^9, 
   3.585078724422765*^9}},ExpressionUUID->"4054f20c-5882-44d7-b4d9-\
6b934cd83597"],

Cell[BoxData[
 GraphicsBox[{{}, GraphicsComplexBox[CompressedData["
1:eJyF13k01fu/x/G9TUkUGRPbNkQkR0hH0f7IUElRRyc0OQ2aI1FJMlVS4qCS
oYFSpiY6aZKSyKlUShJRyN77O+ztyFSk3+re7/f9uff+7l3384/1Xfv7fX73
siyP9TJcE7RkvQyHw8nkcjg/f/730y3IzPh5bguaWzaYrimXMte1glMj6ehj
uFRgZ/vzvBZI5kx2Ojed/bxJcF6vmqjtlgj+s/NRMOtT4plDRRLm/g7BpSc9
rziBEsGGwJ+nS1BYaX1nLV/CPC8WJN33aH7/nhY8f/bzUIJnE5QyUk7QAvZ7
uSoteVLiTTP3/yMIOWPnslGZZvpfBMsCtGLfP6GY53sFmZM4jtaHKOZ9/YLV
FcPjklwppjcoiLg/1kFLjmJ6XwXLa+iFoiqS6Q0JiOfLVAzjSaY3LOB0r5zx
3oNkeiOCL1qlOy1USabHQX5W+a6TGgnmfg4ybZim0HyWYPpclLdFddB3M8E8
L4Oqb40sLrAnmPfJoqPn8gJeyxFMTw699RouaH4jZnpyqKW5RLvqopjpyaOg
KfNME/eKmZ4Ckp0Zrj3NW8z0RqH3/s9Nr5iJmZ4i2q5gUDHMYXuKyKGdf02j
RcT0RqMIL+5a6paI6Skhd8cQlfB0EdMbg5xaItuv7BYxPWWU4VKCYvxETE8Z
tdR5fmh3ZHsq6LurBfXYkO2NRftX+rnqKbK9caj38pyYRqmQ6aki9f7NfPE7
IXO/KpLf1ZE155GQ6asiyfn4mIYrQsF/PG6rht7us45PyxIy71NDdfrK2dsT
2N54lHDOc8B3D9sbj8ZeW2vitpHtjUc+LlwVUz8h833U0R+5Y7hSD7anjoyz
H99Lc2J7GujBq6XbFKexPQ00b0tbqfMktqeBijP9Ltnpsj1NFM33bng7ju1p
oo6yUmeeAtvTQiV9H9Zzv3cxPS2k0Cyy2t3bxfS00F6z3UO7qC6mp43MNozK
GOzsYnraKPmNCPV+6GJ6OuiPkK7jaxrZng7agu5kOb5iezoo1dC3POIp25uA
3Lv1KyZUs70JyGFZb4XqQ7ani655bbZbfo/t6aJl2a/bv5SxPV1U7LijraGU
7U1EDacLDg9fZXsTkZVgadzaYranh7gpxmUKBWxPD02Sm7igPY/t6aHEY/a5
PblsTx+tdDXytTvH9vRRiaPO7Aun2R4PLfJqXSbIYns8lMH7/E4mg+3xULDf
YUPqJNszQKqDQfcGj7M9A7T4m9oK0zS2x0epP357F5LSxfx98dF16QLLlmS2
z0cVz3mhAUns83x06/Yw8T2RfR8fPdVyEJccZXuGKPZBZHvkEbZniIJtdNat
TGB7hmj0gdXq3ofZniG6oGNT7BPP9gzRoq6EH5sOsT0jdH2maU/SQbZnhEYT
8yMqD7A9I+TZnHhe9gDbM0L3qIq4xXFszwiF2LW7FMWyPWN0qsBUVzWW/f0Y
o5meoz2iYtieMcojQ4wHo9meMRq6QXD3RrM9Y2Rb/maBXDTbM0G2j+7tOBnF
Xv+7J14vDnhK72NPjDLru+WisSd9K19Xe7hgT/Kmr/esUZSCJ+dVAxsiX2JP
PkSffbQ9E3uSZCapTA/EnpTJ6ir22knAk2408Oc+eQl4YrAved3kd9iTX7wF
9VQx9kR16qcr5XE0eJJnsCD52AoaPJH+nfxj4QwaPJnhknlTqk6DJzpDbY/X
9FDgyWMl2ccn6ynwJPis39e9Nyjw5LPf+vCRdAo8URy1zFM1kgJPoh48OXh2
LQWe8JLaV2YtoMATXoKJ+xc7CjyZeE9z6KQBBZ5Uj+ik7RpDgSdpLgVHYgdJ
8KTsjFNdURcJnkSNU6/saCDBk6Vq2vP0qknwJCXUompuGQmeGJh28/wKSPDE
NmVZjUs2CZ5sQmNLh5JJ8MR9J2dV2AESPOk8plybF06CJ78Vjd4TG0SCJ2vt
ZgdxA0nwZKNNgPWElSR4kmBuX/bAhwRPfNKpMKknCZ5MrZi2+LQbCZ4cnm6W
XTmbBE9K0+01fH8lsScqDS2/25DgSX+aIOKWJYk9Sf21fpcZCZ44f3+un2hE
gifZGlbSHn0SPNlflTz54gQSPEmtt/l6TpMET1wnRzS1qpHgSXCLefzysSR4
coJzk6s+hgRP1hVVH+IqkuCJhduLJGN5EjxxKqmrDZMhwZOUnGl6fT8I8OTY
18asM98J8CSN53QsaIgATzwyKwPWfyXAk/X79a5FDhDgifHd1lk3+wjwRPOA
hVi5lwBPpE/2VkT1EODJu7+SupT/IcCTWuMdF0qkBHhy9F3W8iAJAZ5E7Zie
4EwT4ElL/cZHZhQBnkzue1PGJwnwREGibjGFIMCT+5q+PW5iAjy5ac0bDhIR
4Inz0S+u+UICPOn4vqiZ7iLAE5mmiA+CLgI8qaw4sef0ZwI8ORR3XCj/mQBP
NCZuCNnTSYAniu/1tvV2EOCJt7bejPAOAjxp3rt+pkIHAZ7Y2HUQme0EeHJ3
/aPH9u0EeOKv88G76RMBnuzVNNCN/USAJ5NUFMusPxHgSfIus6rOjwR4kpBz
sfP0RwI8qdvV9HD5RwI8Kd/6Von3kQBPdJw0QzvbCPAkQaJedqWNAE/GPuOm
7msjwBMlIqhmYRsBnlz8oMAzaiPAk+glzgFfWwnwRNFqyorXrQR4MtJn0nG1
lQBPHGyLapPg+t89qfaY5DPxJfZkTPK9vsIz2BP/6/PMH2zBnnT7JgYEzcCe
qCj7WL3kSsGT/H/MLb//jT2ReZf7Sj0Ne8KzWedk5489WVAd3h3Nx54MailF
8rqwJ3ltpLltEfbEQ33Usa4g7Mn2G5W8P+ywJ5wb3Nqng3ifOCj5hnqV431S
utnypEYs9mSXdFPlnLnYky9LHVw4KtgTy+6+Wzte432yNWNW1e1MEjyJVT90
d3ANCZ6EDm7d5gn/32TQ7Mva3S/68T6Z1K+9P6sS75NHhaEBVckEeCIX6PN5
xSoCPLHM27om1IoATzY68OZocwjwJPvZ8ASv13if7JuyrtYoH+8TC9H1Myf3
i8ET8bi7McW/i8GTVmUjo3XWYvCk1dB98t0xYvBkxXDOhssivE9sgpPVptfg
fXIiJ0HocQnvE8s+i61dh/E+eVM8d/zIFhF4Ui6fvyneWwSeSMzl5u+2F4En
MY85fQ/1ReCJ6kw51+UKIvBkqWn9fftuvE80EF0+txnvk9VxdXExNXifbLui
7NN4A++TcVNOxTuex/vkqpP9mQupeJ/wP21eKBuH90lniOwxz1C8T1KPhOWE
BuJ9UuDlZhLsh/fJ6XN5SnYL8T55kx5b+JezEDwhL5rcJ+yF4ElabXpgraUQ
PFFc+sNynrEQPDlQNySzSlcInpQous2RGS8ET2YUpBdZKgnBk8gp49c3yAjB
k/NHdQd7h/A+KeF2LDrQh/fJiZyc6/ukeJ80Lkh81CjG+2SLRX5UcifeJzaS
8Oln2vA+Gfgl9+DIe7xPGq8HrSp6i/fJ/qqgwbP1eJ9kPpR93ViH9wm1lnt9
0VO8T9zK15zgPMH7ZEbu6AfiKrxPlLIzChUq8T6Jqtgs71OB98nCaek36u7h
ffIy2+T5zjt4n8SHeaSiW3ifrNjbEGJzE++T/efzFebewPtk65rlyvtK8D55
094b+OIa3iefXjyaKLiK90ni8GLv2st4n/Ctd87bWoz3ybDr9nWmRXifENcF
Bv0FeJ/8/Wev8vt8vE/mm+k3vbyE94n7wFK3pot4nwiXdpn15OF9UpK0c7Nu
Ht4nY47XKC6+gPfJ1PmF406cx/skN+RZ1udcvE9q1zx655yL94npfg1OQQ7e
J5fvefnq5vzf+yTMpvLmwCvsSdMFv7NjL2JPrkTOGeW0D3vyy0tKN9wHe6Jm
ZmdZZoU9GRe7YUCsJAVPnFubPsuIsSdTak0X9jzBnjzlHC68VIg92eNe06SW
JAFPct1j5hrslIAnSpZpvPt+EvCk7HVRcIuzBDxZnqPuv3GKBDw52lbP99aS
gCczK7Z7xcpIwJM9ZPRTWkqDJ9+qwkQxrTR4oiyo3GVVR4MnocmdLzru0+DJ
HWFsW+o1GjzZcvur+dTzNHgS8O3SywsnafBk7FuX49QRGjw5GxPZMBBFgyc3
y62P3wmjwZO5lgHbzLfS4ImxqfUph7U0eDJriVr7R38aPJk+7Fao+RsNnhzh
i1rqFtDgyel1KbSsGw2e3K56+Kp4Ng2eLCnWH3r4Kw2ekDtPLXa0pcETj7bs
qZpWNHhiZDNnibs5DZ5QDzKEtSY0eBJ+kBeWyafBkzdTF7WU6NHgScLiHb+N
nUCDJ9nSkwH5mjR40jK6+s2+8TR48qfOhpr4cTR40mLalfJYmQZPXuQfe2qj
RIMnalEZbs9G0eCJKT9mVLI8DZ4E7N+9YI8sDZ6c7edFHOTS4Inc6iDLGz8o
8ETZ9BlPZoQCTzr85v26bZgCTxLXacV9+UaBJ0tdDKekfaXAk6nyzyM8Binw
ZGBtywftAQo88fcPb/jaR4En3/JXcaS9FHgi8eZr9H+hwJNoXkqLyhcKPAkI
c5k5Hfb3BCR/0dhwyz8UeBJrYZF+pZsCT+yRSemIlAJPajalZPlLKfBk9N7j
Bx9KKPDEs7W/1EZCgSecHsddl2kKPBnj8LfZNJoCT4qDNX4ppyjwZPyezmFv
igJPthhdGEORFHhyQP1W6zGSAk80Gju59iQFnkwOvq/YSVDgSVmRYVI6QYEn
rxJv2noTFPbELiJHhaDAE8cbvx98IabAE7dZpaknxBR48pe5QexqMQWerIjv
VZ0qpsCToDAF7oiIAk+OTvPRqRdR4Enl/If8AhEFnmy+VC+MFVHgibV+8OzV
Igo8MbQoHHSCnhFKyo+jedAzQqGTKvq50DNCO89d7e4SUuDJULjynedCCjxx
9X1ie1NIgScaLwl0TkiBJ8k5W6uPCinwxGGFVtEe6BkjZ+c/GgOhZ4zuOPpP
/x16JmhJ/aFr7v/lmv2/zflfD/v5/7z+/+//F7cFEvc=
    "], {{{}, 
      {RGBColor[0, 0, 1], Opacity[0.2], EdgeForm[None], 
       GraphicsGroupBox[PolygonBox[CompressedData["
1:eJwt0cc2QwEABNCnRg2itxCRKNF7T6KLHr0THDu+h691nWNxZ2Y/scJX/rM4
CIIiPv77W/zwbr/xSoEXnnnikQfuueOWG6654pILzjkjzyknHHPEIQfsk2OP
XXbYZotNNlgnS4Y0a6yywjJLLLLAPHPMMsM0U0wywThjjDJCimGGGGSAJAn6
idNHjF56iNJNF5100E4brbTQTBONRGignjrC1FJDNVVUUkGIcsoopYS/j34B
ZCkXcQ==
         "]]]}, 
      {RGBColor[1, 0.5, 0], Opacity[0.2], EdgeForm[None], 
       GraphicsGroupBox[PolygonBox[CompressedData["
1:eJwlz0VWQgEAQNEPO3FLLsGBLWW3ImJgdwu22N3drsrrYXDPedNXVBItjoSD
IAhRyi9zoUKXUU4FlVRRTQ0RosSIk6CWOuppoJEmmmmhlTba6aCTLrpJ0kOK
XtL00c8Ag2QYYpgRRhljnAkmmWKaGWb/X5hngUWWWGaFVbLkWGOdDTbZYpsd
dsmzxz4HHHLEMSeccsY5F1xyxTU33HLHPQ888sQzL7zyxjsffPLFNz/8AUnJ
Pq0=
         "]]]}, {}, {}, 
      {RGBColor[0, 0, 1], Opacity[0.2], EdgeForm[None], 
       GraphicsGroupBox[PolygonBox[CompressedData["
1:eJwlz0VWQgEAheH3MLALuxFbxL24BCfMdDe6KLvFQsXG7tbvHAff+c8d3vjE
1PhkJAiCkDSzTBszjJFilCQjDDPEIAP000cvCXqI000XnXTQThuttNBME400
UE+MOmqpoZoqKqmgnDJKKSFKMUUUUkCEMPw/9Cs/fPPFJx+888YrLzzzxCMP
3HPHLTdcc0WeSy4454xTTjgmxxGHHJBlnz122WGbDFtsssE6a6yywjJLLLLA
PHP8AbxXN00=
         "]]]}, 
      {RGBColor[1, 0.5, 0], Opacity[0.2], EdgeForm[None], 
       GraphicsGroupBox[PolygonBox[CompressedData["
1:eJwNxlVSQgEAAMCnN/EGBrbYjaBgYAcqoggYWNjdgXFf92NntipVSOQrgyCo
IM2v/FFNDbXUEaKeBhppopkWWmkjTDsddNJFNz300kc/AwwyxDARRogSY5Qx
4iQYZ4JJpkgyzQyzzDHPAossscwKKVZZY500G2TYZIss2+TIU2CHXfbYp8gB
hxxxzAklTjnjnAsuueKaG265454HHnnimRdeeeOdDz75osw3P/wDmSkpwQ==

         "]]]}, {}, {}, {}, {}, {}, {}, {}, {}, {}, {}, {}, {}, {}, {}, {}, \
{}, {}, {}, {}, {}, {}}, {{}, {}, 
      {RGBColor[0, 0, 1], 
       LineBox[{1, 2, 3, 4, 5, 6, 7, 8, 9, 10, 11, 12, 13, 14, 15, 16, 17, 18,
         19, 20, 21, 22, 23, 24, 25, 26, 27, 28, 29, 30, 31, 32, 33, 34, 35, 
        36, 37, 38, 39, 40, 41, 42, 43, 44, 45, 46, 47, 48, 49, 50, 51, 52, 
        53, 54, 55, 56, 57, 58, 59, 60, 61, 62, 63, 64, 65, 66, 67, 68, 69, 
        70, 71, 72, 73, 74, 75, 76, 77, 78, 79, 80, 81, 82, 83, 84, 85, 86, 
        87, 88, 89, 90, 91, 92, 93, 94, 95, 96, 97, 98, 99, 100, 101}]}, 
      {RGBColor[1, 0, 0], 
       LineBox[{102, 103, 104, 105, 106, 107, 108, 109, 110, 111, 112, 113, 
        114, 115, 116, 117, 118, 119, 120, 121, 122, 123, 124, 125, 126, 127, 
        128, 129, 130, 131, 132, 133, 134, 135, 136, 137, 138, 139, 140, 141, 
        142, 143, 144, 145, 146, 147, 148, 149, 150, 151, 152, 153, 154, 155, 
        156, 157, 158, 159, 160, 161, 162, 163, 164, 165, 166, 167, 168, 169, 
        170, 171, 172, 173, 174, 175, 176, 177, 178, 179, 180, 181, 182, 183, 
        184, 185, 186, 187, 188, 189, 190, 191, 192, 193, 194, 195, 196, 197, 
        198, 199, 200, 201, 202}]}, 
      {RGBColor[0, 0, 1], Dashing[{Small, Small}], LineBox[CompressedData["
1:eJwNz0VWQgEAAMCPii1iB0qZmHfxCL7nVg+qYAd2dyO2wizmAJOaXZiZDwVB
MMciS2TJscwKq6yxzgabbLHNDnl22WOfAw454pgTTjnjnAsuueKaG265454H
HnnimRdeKfBGkXc++OSLb3745Y9/SgRyISqopIow1dRQSx31NNBIExGaidJC
K22000EnXXTTQy8x+ugnToIkKdIMMMgQw4wwSoYxxplgkimmKQNmAjYa
        "]]}, 
      {RGBColor[1, 0, 0], Dashing[{Small, Small}], LineBox[CompressedData["
1:eJwV0Nc6ggEAgOHfpbgDI1vJHmVFyiZCViIje+8VLrjXwfs83/FXnckndquC
IMhSI2qpo54QDTTSRDMttNJGO2EidBClky666aGXPvoZYJAhYsQZZoRRxhgn
wQSTJJkiRZppZphljnkWWGSJZTKssEqWNdbZIMcmW2yzw/+APHsU2OeAIocc
ccwJJU4545wLLrnimhtuueOeBx554pkXXnnjnQ8++eKbMj/88kcFRxMpKA==

        "]]}}}], {}},
  AspectRatio->1,
  Axes->True,
  AxesOrigin->{0, 0},
  Frame->True,
  FrameLabel->{{
     FormBox["\"\[Rho]\"", TraditionalForm], None}, {
     FormBox[
     "\"\\!\\(\\*SubscriptBox[\\(log\\), \\(2\\)]\\)A\"", TraditionalForm], 
     None}},
  FrameStyle->Directive[{FontFamily -> "Helvetica", FontSize -> 12}],
  FrameTicks->{{}, {}, {{0, 
      FormBox["0", TraditionalForm]}, {2, 
      FormBox["2", TraditionalForm]}, {6, 
      FormBox["6", TraditionalForm]}, {10, 
      FormBox["10", TraditionalForm]}}, {{0, 
      FormBox["0", TraditionalForm]}, {0.5, 
      FormBox["0.5`", TraditionalForm]}, {1, 
      FormBox["1", TraditionalForm]}}},
  ImagePadding->{{50, 30}, {40, 20}},
  ImageSize->200,
  Method->{},
  PlotRange->{{0, 10}, {0, 1}},
  PlotRangeClipping->True,
  PlotRangePadding->{Automatic, Automatic}]], "Output",
 CellChangeTimes->{{3.584192801895821*^9, 3.58419283279335*^9}, 
   3.584194865004665*^9, 3.584196636134894*^9, 3.584196710951515*^9, {
   3.584196902247695*^9, 3.584196912364039*^9}, 3.584197184074593*^9, 
   3.584197249056744*^9, 3.584206661665122*^9, 3.584207284653491*^9, 
   3.5842116498557663`*^9, 3.5842118914675493`*^9, 3.5842119215181913`*^9, {
   3.5842120818980713`*^9, 3.5842121324968576`*^9}, {3.5842123028773117`*^9, 
   3.5842123103601837`*^9}, 3.584212357993668*^9, 3.584218011022337*^9, 
   3.584218685543367*^9, 3.584225749821657*^9, 3.584225914233335*^9, 
   3.584226103914147*^9, 3.584226418441966*^9, 3.584226493507463*^9, 
   3.584226659020987*^9, 3.5842267116041718`*^9, 3.584227064931301*^9, 
   3.584227156945706*^9, 3.584227269226582*^9, 3.584227555671509*^9, 
   3.584228100428978*^9, 3.584231481021861*^9, 3.584231530552452*^9, {
   3.584233398694585*^9, 3.584233434220458*^9}, 3.584234698597416*^9, 
   3.584284694274675*^9, 3.5842848293716183`*^9, 3.5842848657046556`*^9, 
   3.5842848988361483`*^9, {3.5842850363839493`*^9, 3.5842851311155987`*^9}, 
   3.584286718716181*^9, 3.584286858848172*^9, 3.584286919812451*^9, {
   3.58428697869388*^9, 3.58428702371099*^9}, 3.584287063393125*^9, 
   3.584290805336562*^9, {3.5842908563846703`*^9, 3.5842908790347424`*^9}, 
   3.584290912466487*^9, {3.584290981782319*^9, 3.5842910019488373`*^9}, {
   3.5842911867619867`*^9, 3.5842912013949413`*^9}, {3.584541322475091*^9, 
   3.584541556570591*^9}, {3.584541609468854*^9, 3.584541653934412*^9}, 
   3.584548516623538*^9, 3.585078009503582*^9, 3.5850781833570004`*^9, 
   3.585078230656694*^9, {3.585078385640974*^9, 3.585078421491963*^9}, 
   3.585078500391732*^9, 3.585078620492771*^9, 3.585078683811067*^9, 
   3.585078745461417*^9, 3.585078799026084*^9, 
   3.5852226915996103`*^9},ExpressionUUID->"d374089e-3566-4eee-abc6-\
ce4ebeebd8a9"]
}, Open  ]],

Cell["\<\
In above, above red curves are where S is not an ESS. Below blue is where B \
is not an ESS. In between is where both S and B are ESS. Dashed is for local \
dispersal.\
\>", "Text",
 CellChangeTimes->{{3.5841276149523287`*^9, 
  3.584127677255538*^9}},ExpressionUUID->"c6b80fe0-8f34-489b-bd0d-\
203ebf3640b3"]
}, Open  ]],

Cell[CellGroupData[{

Cell["(* find dJ for given A (Ca in paper) *)", "Subsubsection",
 CellChangeTimes->{{3.584119216080308*^9, 3.58411922313371*^9}, {
   3.584191124618854*^9, 3.584191124873798*^9}, 3.584234105029047*^9, 
   3.585080091482493*^9, {3.74633856431035*^9, 
   3.7463385667167177`*^9}},ExpressionUUID->"e4ae9a2a-c7ba-43ba-8b95-\
54d491413196"],

Cell[BoxData[{
 RowBox[{
  RowBox[{"kpA", "=", "0.9"}], ";"}], "\[IndentingNewLine]", 
 RowBox[{
  RowBox[{"ksA", "=", "0.8"}], ";"}], "\[IndentingNewLine]", 
 RowBox[{
  RowBox[{"ksJ", "=", "0.8"}], ";"}], "\[IndentingNewLine]", 
 RowBox[{
  RowBox[{"krho", "=", "0.5"}], ";"}]}], "Input",
 CellChangeTimes->{{3.58411860966164*^9, 3.584118625675131*^9}, {
   3.584118686248884*^9, 3.584118688124292*^9}, 3.584118745503849*^9, {
   3.5841191159161863`*^9, 3.584119124381537*^9}, {3.584119376654723*^9, 
   3.584119416551413*^9}, {3.584119999568879*^9, 3.584120046994478*^9}, {
   3.584124284832683*^9, 3.584124285984372*^9}, {3.584130242336337*^9, 
   3.584130284091628*^9}, {3.584138688610189*^9, 3.5841387003358097`*^9}, {
   3.584138813864561*^9, 3.58413881561458*^9}, {3.584140851870419*^9, 
   3.5841408523914833`*^9}, {3.5841411796183653`*^9, 3.584141197506089*^9}, {
   3.5841421706877213`*^9, 3.584142172205846*^9}, 3.584142270475793*^9, {
   3.584142425284142*^9, 3.5841424266506987`*^9}, {3.584142539197803*^9, 
   3.584142540049415*^9}, {3.584142642624091*^9, 3.584142643880015*^9}, {
   3.584142693699086*^9, 3.584142695295437*^9}, {3.584142739744452*^9, 
   3.584142742583087*^9}, {3.584142790207288*^9, 3.584142794637992*^9}, {
   3.584191001511552*^9, 3.584191003684067*^9}, {3.584191130681892*^9, 
   3.584191144217475*^9}, 3.5841945713500013`*^9, {3.5841947394931993`*^9, 
   3.5841947400833693`*^9}, {3.58419596194532*^9, 3.5841959623744907`*^9}, 
   3.584196190531905*^9, {3.584196295330037*^9, 3.5841962954067593`*^9}, {
   3.5841977695921583`*^9, 3.584197773590706*^9}, {3.58420936822336*^9, 
   3.58420937023029*^9}, {3.584209899782242*^9, 3.5842099001570997`*^9}, {
   3.5842109353543*^9, 3.584210935435223*^9}, {3.584211027828866*^9, 
   3.584211030273542*^9}, {3.5842187313608103`*^9, 3.584218732662422*^9}, {
   3.58421934407798*^9, 3.584219347163953*^9}, 3.584228203516899*^9, {
   3.584228435442555*^9, 3.584228438358307*^9}, {3.584234713090136*^9, 
   3.584234717503878*^9}, {3.584235071435493*^9, 3.584235077785858*^9}, {
   3.584235130137866*^9, 3.584235133648705*^9}, {3.584271158251952*^9, 
   3.584271161179269*^9}, {3.5845396911057587`*^9, 3.584539710472967*^9}, {
   3.585081483486105*^9, 
   3.58508148406424*^9}},ExpressionUUID->"0a34b8fb-8e34-4117-86fb-\
3570f5dcf4c3"],

Cell[BoxData[{
 RowBox[{
  RowBox[{
   RowBox[{"Wt", "[", 
    RowBox[{"xpJ_", "?", "NumberQ"}], "]"}], ":=", 
   RowBox[{"WdiffFast", "[", 
    RowBox[{
     RowBox[{"2", "^", "xA"}], ",", "1", ",", "krho", ",", "kpA", ",", "xpJ", 
     ",", "ksA", ",", "ksJ"}], "]"}]}], ";"}], "\[IndentingNewLine]", 
 RowBox[{
  RowBox[{"tab1", "=", 
   RowBox[{"Parallelize", "[", 
    RowBox[{"Table", "[", 
     RowBox[{
      RowBox[{
       RowBox[{"Quiet", "[", 
        RowBox[{"FindRoot", "[", 
         RowBox[{
          RowBox[{"Wt", "[", "xpJ", "]"}], ",", 
          RowBox[{"{", 
           RowBox[{"xpJ", ",", "0.75", ",", "0.01", ",", "1"}], "}"}]}], 
         "]"}], "]"}], "[", 
       RowBox[{"[", 
        RowBox[{"1", ",", "2"}], "]"}], "]"}], ",", 
      RowBox[{"{", 
       RowBox[{"xA", ",", "0", ",", "10", ",", "0.1"}], "}"}]}], "]"}], 
    "]"}]}], ";"}]}], "Input",
 CellChangeTimes->{{3.584225222926792*^9, 3.584225245602899*^9}, {
   3.584225286410942*^9, 3.584225301769965*^9}, {3.5842253322983713`*^9, 
   3.584225334193385*^9}, {3.584225374984818*^9, 3.584225512334606*^9}, 
   3.5842255913423653`*^9, {3.584226071117696*^9, 3.584226077582465*^9}, {
   3.584227117980771*^9, 3.584227120404612*^9}, {3.584228179643388*^9, 
   3.584228193235981*^9}, {3.584228840202783*^9, 3.5842288442963963`*^9}, {
   3.584233522134606*^9, 3.584233523556102*^9}, 3.584234775896688*^9, {
   3.58423489260981*^9, 3.5842349428689833`*^9}, {3.5842350124942303`*^9, 
   3.584235023059723*^9}, {3.584539760682645*^9, 3.584539762841123*^9}, {
   3.5845403066910152`*^9, 3.584540310609263*^9}, {3.584541050423778*^9, 
   3.584541050518619*^9}, {3.585081118247114*^9, 3.585081141626326*^9}, {
   3.585081174641021*^9, 3.585081176428155*^9}, {3.5850812415654182`*^9, 
   3.585081252100677*^9}, {3.585081311740075*^9, 
   3.5850813118820047`*^9}},ExpressionUUID->"4e6fe11b-a91c-4e1e-827c-\
5035771a8ce7"],

Cell[BoxData[{
 RowBox[{
  RowBox[{
   RowBox[{"Wt", "[", 
    RowBox[{"xpJ_", "?", "NumberQ"}], "]"}], ":=", 
   RowBox[{"WdiffFast", "[", 
    RowBox[{
     RowBox[{"2", "^", "xA"}], ",", "0", ",", "krho", ",", "kpA", ",", "xpJ", 
     ",", "ksA", ",", "ksJ"}], "]"}]}], ";"}], "\[IndentingNewLine]", 
 RowBox[{
  RowBox[{"tab2", "=", 
   RowBox[{"Parallelize", "[", 
    RowBox[{"Table", "[", 
     RowBox[{
      RowBox[{
       RowBox[{"Quiet", "[", 
        RowBox[{"FindRoot", "[", 
         RowBox[{
          RowBox[{"Wt", "[", "xpJ", "]"}], ",", 
          RowBox[{"{", 
           RowBox[{"xpJ", ",", "0.75", ",", "0.01", ",", "1"}], "}"}]}], 
         "]"}], "]"}], "[", 
       RowBox[{"[", 
        RowBox[{"1", ",", "2"}], "]"}], "]"}], ",", 
      RowBox[{"{", 
       RowBox[{"xA", ",", "0", ",", "10", ",", "0.1"}], "}"}]}], "]"}], 
    "]"}]}], ";"}]}], "Input",
 CellChangeTimes->{{3.584225659092997*^9, 3.584225669404201*^9}, {
   3.584226085775455*^9, 3.5842260877422457`*^9}, {3.584227116484791*^9, 
   3.584227121372652*^9}, 3.584228181683372*^9, {3.584228216149077*^9, 
   3.58422822498027*^9}, {3.584228868496558*^9, 3.58422886960005*^9}, {
   3.584229044454571*^9, 3.584229045741341*^9}, {3.584233560990028*^9, 
   3.584233564331561*^9}, 3.5842347773678713`*^9, {3.5842350335166483`*^9, 
   3.584235038076496*^9}, {3.5845397667211733`*^9, 3.584539772432996*^9}, 
   3.584540317563081*^9, {3.584541054310882*^9, 3.584541054398551*^9}, {
   3.585081184619678*^9, 3.585081196498365*^9}, 3.5850812589926357`*^9, 
   3.585081314081006*^9},ExpressionUUID->"8676b6b8-939c-411f-88bc-\
e790ee490cb3"],

Cell[BoxData[{
 RowBox[{
  RowBox[{
   RowBox[{"Wt", "[", 
    RowBox[{"xpJ_", "?", "NumberQ"}], "]"}], ":=", 
   RowBox[{"WdiffL", "[", 
    RowBox[{
     RowBox[{"2", "^", "xA"}], ",", "1", ",", "krho", ",", "kpA", ",", "xpJ", 
     ",", "ksA", ",", "ksJ"}], "]"}]}], ";"}], "\[IndentingNewLine]", 
 RowBox[{
  RowBox[{"tabL1", "=", 
   RowBox[{"Parallelize", "[", 
    RowBox[{"Table", "[", 
     RowBox[{
      RowBox[{
       RowBox[{"Quiet", "[", 
        RowBox[{"FindRoot", "[", 
         RowBox[{
          RowBox[{"Wt", "[", "xpJ", "]"}], ",", 
          RowBox[{"{", 
           RowBox[{"xpJ", ",", "0.75", ",", "0.01", ",", "1"}], "}"}]}], 
         "]"}], "]"}], "[", 
       RowBox[{"[", 
        RowBox[{"1", ",", "2"}], "]"}], "]"}], ",", 
      RowBox[{"{", 
       RowBox[{"xA", ",", "0", ",", "10", ",", "0.1"}], "}"}]}], "]"}], 
    "]"}]}], ";"}]}], "Input",
 CellChangeTimes->{{3.584225222926792*^9, 3.584225245602899*^9}, {
   3.584225286410942*^9, 3.584225301769965*^9}, {3.5842253322983713`*^9, 
   3.584225334193385*^9}, {3.584225374984818*^9, 3.584225512334606*^9}, 
   3.5842255913423653`*^9, {3.584226071117696*^9, 3.584226077582465*^9}, {
   3.584227117980771*^9, 3.584227120404612*^9}, {3.584228179643388*^9, 
   3.584228193235981*^9}, {3.584228840202783*^9, 3.5842288442963963`*^9}, {
   3.584233522134606*^9, 3.584233523556102*^9}, 3.584234775896688*^9, {
   3.58423489260981*^9, 3.5842349428689833`*^9}, {3.5842350124942303`*^9, 
   3.584235023059723*^9}, {3.584539760682645*^9, 3.584539762841123*^9}, {
   3.5845403066910152`*^9, 3.584540310609263*^9}, {3.584541050423778*^9, 
   3.584541050518619*^9}, {3.585081118247114*^9, 3.585081141626326*^9}, {
   3.585081174641021*^9, 3.585081212208535*^9}, 3.585081261984521*^9, 
   3.585081315776664*^9},ExpressionUUID->"40c0eb19-7046-4545-bf3f-\
3d9b9d78c227"],

Cell[BoxData[{
 RowBox[{
  RowBox[{
   RowBox[{"Wt", "[", 
    RowBox[{"xpJ_", "?", "NumberQ"}], "]"}], ":=", 
   RowBox[{"WdiffL", "[", 
    RowBox[{
     RowBox[{"2", "^", "xA"}], ",", "0", ",", "krho", ",", "kpA", ",", "xpJ", 
     ",", "ksA", ",", "ksJ"}], "]"}]}], ";"}], "\[IndentingNewLine]", 
 RowBox[{
  RowBox[{"tabL2", "=", 
   RowBox[{"Parallelize", "[", 
    RowBox[{"Table", "[", 
     RowBox[{
      RowBox[{
       RowBox[{"Quiet", "[", 
        RowBox[{"FindRoot", "[", 
         RowBox[{
          RowBox[{"Wt", "[", "xpJ", "]"}], ",", 
          RowBox[{"{", 
           RowBox[{"xpJ", ",", "0.75", ",", "0.01", ",", "1"}], "}"}]}], 
         "]"}], "]"}], "[", 
       RowBox[{"[", 
        RowBox[{"1", ",", "2"}], "]"}], "]"}], ",", 
      RowBox[{"{", 
       RowBox[{"xA", ",", "0", ",", "10", ",", "0.1"}], "}"}]}], "]"}], 
    "]"}]}], ";"}]}], "Input",
 CellChangeTimes->{{3.584225659092997*^9, 3.584225669404201*^9}, {
   3.584226085775455*^9, 3.5842260877422457`*^9}, {3.584227116484791*^9, 
   3.584227121372652*^9}, 3.584228181683372*^9, {3.584228216149077*^9, 
   3.58422822498027*^9}, {3.584228868496558*^9, 3.58422886960005*^9}, {
   3.584229044454571*^9, 3.584229045741341*^9}, {3.584233560990028*^9, 
   3.584233564331561*^9}, 3.5842347773678713`*^9, {3.5842350335166483`*^9, 
   3.584235038076496*^9}, {3.5845397667211733`*^9, 3.584539772432996*^9}, 
   3.584540317563081*^9, {3.584541054310882*^9, 3.584541054398551*^9}, {
   3.585081184619678*^9, 3.585081214632221*^9}, 3.5850812640484867`*^9, 
   3.5850813172813387`*^9},ExpressionUUID->"b23f2101-8f83-4fa3-a535-\
9ff1e1b36a54"],

Cell[CellGroupData[{

Cell[BoxData[
 RowBox[{"ListLinePlot", "[", 
  RowBox[{
   RowBox[{"{", 
    RowBox[{"tab1", ",", "tab2", ",", "tabL1", ",", "tabL2"}], "}"}], ",", 
   RowBox[{"Frame", "\[Rule]", "True"}], ",", 
   RowBox[{"FrameLabel", "\[Rule]", 
    RowBox[{"{", 
     RowBox[{
     "\"\<\!\(\*SubscriptBox[\(log\), \(2\)]\)A\>\"", ",", "\"\<dJ\>\""}], 
     "}"}]}], ",", 
   RowBox[{"PlotStyle", "\[Rule]", 
    RowBox[{"{", 
     RowBox[{"Blue", ",", "Red", ",", 
      RowBox[{"{", 
       RowBox[{"Blue", ",", "Dashed"}], "}"}], ",", 
      RowBox[{"{", 
       RowBox[{"Red", ",", "Dashed"}], "}"}]}], "}"}]}], ",", 
   RowBox[{"AspectRatio", "\[Rule]", "1"}], ",", 
   RowBox[{"FrameTicks", "\[Rule]", 
    RowBox[{"{", 
     RowBox[{
      RowBox[{"{", 
       RowBox[{"0", ",", "2", ",", "6", ",", "10"}], "}"}], ",", 
      RowBox[{"{", 
       RowBox[{"0", ",", 
        FractionBox["1", "2"], ",", "1"}], "}"}]}], "}"}]}], ",", 
   RowBox[{"ImageSize", "\[Rule]", "160"}], ",", 
   RowBox[{"PlotRange", "\[Rule]", 
    RowBox[{"{", 
     RowBox[{
      RowBox[{"{", 
       RowBox[{"0", ",", "10"}], "}"}], ",", 
      RowBox[{"{", 
       RowBox[{"0", ",", "1"}], "}"}]}], "}"}]}], ",", 
   RowBox[{"FrameStyle", "\[Rule]", 
    RowBox[{"(", 
     RowBox[{"Directive", "[", 
      RowBox[{"{", 
       RowBox[{
        RowBox[{"FontFamily", "\[Rule]", "\"\<Helvetica\>\""}], ",", 
        RowBox[{"FontSize", "\[Rule]", "12"}]}], "}"}], "]"}], ")"}]}], ",", 
   RowBox[{"DataRange", "\[Rule]", 
    RowBox[{"{", 
     RowBox[{"0", ",", "10"}], "}"}]}], ",", 
   RowBox[{"AxesOrigin", "\[Rule]", 
    RowBox[{"{", 
     RowBox[{"0", ",", "0"}], "}"}]}], ",", 
   RowBox[{"Filling", "\[Rule]", 
    RowBox[{"{", 
     RowBox[{
      RowBox[{"1", "\[Rule]", "Top"}], ",", 
      RowBox[{"2", "\[Rule]", "Bottom"}], ",", 
      RowBox[{"3", "\[Rule]", "Top"}], ",", 
      RowBox[{"4", "\[Rule]", "Bottom"}]}], "}"}]}], ",", 
   RowBox[{"FillingStyle", "\[Rule]", 
    RowBox[{"{", 
     RowBox[{
      RowBox[{"{", 
       RowBox[{"Blue", ",", 
        RowBox[{"Opacity", "[", "0.2", "]"}]}], "}"}], ",", 
      RowBox[{"{", 
       RowBox[{"Orange", ",", 
        RowBox[{"Opacity", "[", "0.2", "]"}]}], "}"}]}], "}"}]}]}], 
  "]"}]], "Input",
 CellChangeTimes->{{3.58411875174496*^9, 3.584118766550391*^9}, {
   3.584119015749168*^9, 3.584119104966282*^9}, {3.584119173604479*^9, 
   3.584119177340466*^9}, 3.5841192605832653`*^9, {3.584119309359144*^9, 
   3.584119333020095*^9}, {3.5841194497346*^9, 3.5841195274511137`*^9}, {
   3.584119607515334*^9, 3.584119641321649*^9}, {3.584119684126647*^9, 
   3.584119694826921*^9}, {3.584119801571281*^9, 3.5841198658578863`*^9}, {
   3.584119903484273*^9, 3.584119986288048*^9}, {3.5841242922043953`*^9, 
   3.584124340622287*^9}, {3.58412733513351*^9, 3.5841274329686604`*^9}, {
   3.584127477679535*^9, 3.5841274860847673`*^9}, {3.584191061790001*^9, 
   3.5841910867415047`*^9}, {3.584194405587825*^9, 3.584194405930646*^9}, 
   3.584194441069398*^9, {3.584195806205557*^9, 3.5841958701923523`*^9}, {
   3.584195916980196*^9, 3.584195925433174*^9}, {3.585081451344501*^9, 
   3.5850814588235683`*^9}, 
   3.5850815206320953`*^9},ExpressionUUID->"1cfae707-462e-4d09-9f84-\
6a9c6fa5a658"],

Cell[BoxData[
 GraphicsBox[{{}, GraphicsComplexBox[CompressedData["
1:eJzt2FdUVNcex3GKqCgKiNLRKYAiJoJiiTGcrWJDqQozFBsoxFgoCYpAFERD
LGAUxU4Rb1DEYNcIUbCixhYIBhXdG6QNZTBoQCPjvV4Ov1mel7vue/bLWf/F
2d8za9YsPrNHHBTmvURLQ0Njn6aGxodr92occdQgy72C27f3w/qZ87R9fvd4
yGN+vsVNH5u4xGH9E85p9IdVys2VXrc5mvmU/3sFl5/8LGNHcSXXVaOcqszn
26AXz/j7q7ldC/o5Te1BudCQD6uWu2c2L6EwjfL7GzjjCddWudkx7u6vH1YT
967nUcXxAsb3WjnRjj+vprpV8fe/5CztZm88+6yK77dxbadXPLq9sprf/4pz
oMsNkjur+ef9xX3OSc+d3/yC73Vws9aVvOltXMP33nDzUjqHT86o4Xt/c39G
HBcNs63le++4PjP90xJza/meioublBMnHlHH9zTIihrHiaW5dfz9GkTmOlCx
0rae72uSL2eeWXE/vZ7fr0VGnL2/u8yogX+eNikfrGEfvLGB7/UgHr+MK1/c
1sD3epBbzm/FJfMUfE+HjD/r5hV/TcH3epKcqm3jNg5t5Hu9iEVxQo/S7xr5
Xm/yY9brXl9VNfK93sRj0/6V7hOa+J4umVS97E1SShPf60Ns/x5+Uvy8ie/1
JSKLiN12I5r5nh6patvqeyKqme/pkYb8NS9LCpr5Xj9ybYpm1PeqZr7Xn0Tf
fZ+r49zC9/SJybbdD+QxLXzPgNTvfu+x/3QLf78BmZQdubauoYXvG5Aszaz5
cisl99/tow1Jwfj6UF13Jf88Q3LnZZS3cZyS7w0gTSZB9ftylHxvADn/9OyT
Uw+UfG8ACTk1OWtNu5J/PUak+3PW1VPPXdeBmLt66rmrp567eoMEvUGCnrGg
ZyzoGQt6JoKeiaBnKuiZCnqmgp6ZoGcm6JkLeuaCnrmgZyHoWQh6loKepaBn
KehZCXpWgt5gQW+woDdY0Bsi6A0R9ESYuz5f6rmrLxLsV89dzxMJemJBTyzo
iQU9saAnFvQkgp5E0JMIeuq5q6eeu65SwfsjFfSkgp5U0JMKetaCWUPjWYJN
7G+JFJ7E1q61WZxM4ck7r+jkkv/8/+/2ZG942Im3GRSejO78UfOvIxSejKvb
E3HuJIUnHawjcvxFtSeRA1d0Rl9Re3Lexygl6jaFJ6Gv221G/EbhSU6P/Gn7
Kyg88RG5NhdTCk/SSxRbMuooPLkT5qTl1ELhiUM527nuFYUnP8guv1j/lsKT
tIbpNc4aDJ402ViVntFh8MR06tbhtX0YPPmzwjW9TJ/Bk943UvqvH8jgScu+
g/GtpgyezMirN5ZYMXhyO++arpmYwROR8nrmI2sGTzp1spt2DWXwRDYmItV2
GIMnrwLGjZ9lz+BJ2zqDn8inDJ6kxn3jrOvI4ElOUezQnNEMntwMj9prOZbB
k5qwtjPLxjN4Up1DNqVNYPBkrdFYo4yJDJ68Whk8McmZwRMPrYTHnoTBE6N/
ifI7JzF4UlOxM3TbFAZPHuXqHOw1lcETUcGxstBpDJ403Rkef3I6gydpZ3RU
NTMYPMn8znZfT1cGT3InrUoZOIvBky1m8dqGsxk8sa6yNOyczeCJ0znp5Qo3
Bk/2BFv1POLO4ElOSsf9Lz0YPDn7uLDD0pPBk47Tn3tc92TwxCT9l11BXgye
9Lc9tv61F4MnhSUOxWu9GTzZNbvypcqbwZOjDhOOrZrD4El427yY2jkMnjC9
6Gr3uQyexCX7Bp2Yy+DJ7cU1X/X1YfCkfWHO0oU+DJ4c07a7lu/D4MkNrxUV
b3wYPPG+PVeL82Xw5P1Z1fZ1vgyenOphU17gy+BJZGukyStfBk/sM8r3DpMx
eFL07u4BPxmDJ5d65QckyRg8WXqrsd8pGYMnCkfvugoZgycL9GeYvkfPioT5
aN8Tyxk8qam/NGqynMGTEHHTioVyBk+qHRYdjpMzeHI+fUNHmpzBE5HWqs35
6IlIq41T9A05gyc3C4sqn6AvItV3Jv2uxH4RKVaKVmv5MXhy9cCwx0Z+DJ6E
xGYYWfsxeLJKtWjcaD8GT6I93som+TF4Mirv3Hfu6IlJuPulUn/0JKTjtbV7
CHoSkje8UzsCPQlxnr1UKxY9CTmy/pjPBvQkxOuQk24yelIydNCpobv8GDw5
9Id5wQH0pGRhZsGv2ehJyRz7yUty0ZOSwRU3t55Az5q82/LE9RxmDY3ykQ6q
IREMntybdXFCWs8qeNK/3bzR5WAVPLHPOTmBOVXDE1tXReLgu9Xw5LBbfOVP
S17Ak72V3+dNUb2AJ6uvj/wsJa0Gnsxv13Ehn9bCk4LVRXv1rtfCk7m/eWXn
+NfBE8ON81tvttTBExPNTy7aJtTDk/h6/3nxhg3wZMgfD0t2ZjTAE7ehx+lQ
ewU82TpHVap5RgFPvuqVvlj5WSM8mRkfI7pS2AhPkiSmWz0nNsGTS88nOq+6
0ARPfh2m2Wzk2AxPHmoWLdf/sRme1DftzZpj0gJPbi6JXPxgQws8+ckvLjCm
pQWeeC1Luec6VwlPDD5PDebOKeFJ9/vU7cnH3xd6Y+72pHvu9qR77vbk415f
QU9P0NMT9PoJev0FPX1Bz0Bwv3ru9qR77vbk4+cZCnoDBL0Bgp56/ud80uXJ
x71/zicf9/85n3zc+9/nk9zpu6e8uaP2JH+Ur+TiJQZPFioczcNPMnjir52r
sj3M4Enkk9IpijQGTwIdzZ5d28TgybHBu2yL4xg8We4vu1YfxuBJaE32Ppdg
9e9dqhlmhU991b937by+PugCvo++5BrKVYpKZwZPUpf0K/fG9+9X3LjgmLKw
YQyeBN563Z4iYvAkctr0DjNjBk8Om5aWauqpzyezikdaztBSn09afUdfau6g
8CRPcUe/TUnhyUWl5JkM5yMNYrzhSqzFcwpPlh1ad2/iIwpPet9oD7x4n8KT
BOvYgB0lFJ5M/3TahSvFFJ44rH5tO7OAwpPX39jaS89SeKJ94QuJez6FJz+v
9Jx98yiFJ6e/GF225TCFJyHlp8v34HypS6K9dZY27qPw5LL70vR4nEf7ErG1
ONlnB4UnSRtPe4emUHii7ZZqcnozhScR4U4DxiZReJKtdWBTcyKFJwNiXEy+
SKTw5MGr8yK/BApP7Nw6Vh5aS+FJ0h99agbFUXjicnzMuJNrKDyZenGOY+Rq
Ck+UzprnfaMoPKlau/tq4NcUniQ3qpauj6DwpN11ftn1MApPbl7Im2KzksKT
1kJ7/YzlFJ7ctbqX7biMwpPopG2JT5ZSeDIyq8hl/5cUnnx7xnV7WCiFJwPT
m21kIRSebFoQ89BzCYUnv3vpfROwmMITy9zJqqhgCk+qC2PDM4IoPFnzidHj
8kUUnuRrHpZbLKLwhCzyMFm+kMKTx+m93UsWUHiS1qOOjFxA4cmWX77lMudT
eFJmMeGw+XwKT64GlZQenEfhyWO7dRPt5lF48iLgoU9hIIUnD0puZPgGUngS
6BR7qD2AwhPXq9nN6QEUnjzPNDedHUDhSdyJ8MsqfwpPKs03Jp3zp/DEMFFi
/rU/hSepeVm2Tv4UnhT5b1/0xo/CE23H4A1X/Cg8OeJv5bbNj8KTPcUGaxf4
UXhieCC1chT2i0iUedEYXT8KTyzej51bJafwRN5Uo3tJTuFJ3piHww/IKTzJ
02bJcXIKT0btP6m3QE7hyWf7QxKnoCch+ToJD+zQk5D5ivNlhuhJSMzW0si/
ZRSeeFZu3lYro/Dk+2HBhqUyCk/CH2ynRTIKTwzePq/Nl1F48rTPD/qZ6EnJ
sicu07ejJyUuGxSxiehZk5e5mQdWYRaubm+Eq/X/vv/fLVOMbw==
    "], {{
      {RGBColor[0, 0, 1], Opacity[0.2], EdgeForm[None], 
       GraphicsGroupBox[
        PolygonBox[{{49, 410, 1, 2, 3, 4, 5, 6, 7, 8, 9, 10, 11, 12, 13, 14, 
         15, 16, 17, 18, 19, 20, 21, 22, 23, 24, 25, 26, 27, 28, 29, 30, 31, 
         32, 33, 34, 35, 36, 37, 38, 39, 40, 41, 42, 43, 44, 45, 46, 47, 
         48}}]]}, {}, {}, 
      {RGBColor[1, 0.5, 0], Opacity[0.2], EdgeForm[None], 
       GraphicsGroupBox[PolygonBox[CompressedData["
1:eJwt0UVOQwEABNBPb8KVOAILnBruUEqR4l60xSnu7s6peCRdvGRmOZni0khJ
OBQEQRHllDGvZPiVf/jmi08+eOeNV1545olHHrjnjltuuOaKSy4454xTTjjm
iEMO2GePPLvssM0Wm2ywzho5sqyywjJLLLJA5n8Pc8wywzRTTDLBOGOMMsIw
aYYYZIB+UvSRpJcEPXTTRScdtNNGKy0000QjDdRTR5wYUSKEqaWGaqqopKLw
zR8m8T9I
         "]]]}, 
      {RGBColor[0, 0, 1], Opacity[0.2], EdgeForm[None], 
       GraphicsGroupBox[
        PolygonBox[{{231, 407, 203, 204, 205, 206, 207, 208, 209, 210, 211, 
         212, 213, 214, 215, 216, 217, 218, 219, 220, 221, 222, 223, 224, 225,
          226, 227, 228, 229, 230}}]]}, {}, {}, 
      {RGBColor[1, 0.5, 0], Opacity[0.2], EdgeForm[None], 
       GraphicsGroupBox[PolygonBox[CompressedData["
1:eJwNxlVSQgEAAMCnN/EGdgJ2oSJiYAcGBmFhYHe3cl73Y2e2IpVP5MqDICgj
TaX8UeKXH7754pMP3nnjlReeeeKRB+6545YbrrnikgvOOeOUE4occ8QhBxTY
Z49ddtgmT44sGbbYZIN10qyxygrLpFhikQXmmWOWGaaZYpIkE4wzxigJRogz
TIwhBhkgSj999NJDN1100kE7bbQSIUyIFpppopEG6qmjlhqqqeIfcLUqWQ==

         "]]]}, {}, {}, {}, {}, {}, {}, {}, {}, {}, {}, {}, {}, {}, {}, {}, \
{}, {}, {}, {}, {}}, {{}, {}, 
      {RGBColor[0, 0, 1], 
       LineBox[{1, 2, 3, 4, 5, 6, 7, 8, 9, 10, 11, 12, 13, 14, 15, 16, 17, 18,
         19, 20, 21, 22, 23, 24, 25, 26, 27, 28, 29, 30, 31, 32, 33, 34, 35, 
        36, 37, 38, 39, 40, 41, 42, 43, 44, 45, 46, 47, 48, 49, 50, 51, 52, 
        53, 54, 55, 56, 57, 58, 59, 60, 61, 62, 63, 64, 65, 66, 67, 68, 69, 
        70, 71, 72, 73, 74, 75, 76, 77, 78, 79, 80, 81, 82, 83, 84, 85, 86, 
        87, 88, 89, 90, 91, 92, 93, 94, 95, 96, 97, 98, 99, 100, 101}]}, 
      {RGBColor[1, 0, 0], 
       LineBox[{102, 103, 104, 105, 106, 107, 108, 109, 110, 111, 112, 113, 
        114, 115, 116, 117, 118, 119, 120, 121, 122, 123, 124, 125, 126, 127, 
        128, 129, 130, 131, 132, 133, 134, 135, 136, 137, 138, 139, 140, 141, 
        142, 143, 144, 145, 146, 147, 148, 149, 150, 151, 152, 153, 154, 155, 
        156, 157, 158, 159, 160, 161, 162, 163, 164, 165, 166, 167, 168, 169, 
        170, 171, 172, 173, 174, 175, 176, 177, 178, 179, 180, 181, 182, 183, 
        184, 185, 186, 187, 188, 189, 190, 191, 192, 193, 194, 195, 196, 197, 
        198, 199, 200, 201, 202}]}, 
      {RGBColor[0, 0, 1], Dashing[{Small, Small}], LineBox[CompressedData["
1:eJwNz0VWQgEAAMCPii1iB0qZmHfxCL7nVg+qYAd2dyO2wizmAJOaXZiZDwVB
MMciS2TJscwKq6yxzgabbLHNDnl22WOfAw454pgTTjnjnAsuueKaG265454H
HnnimRdeKfBGkXc++OSLb3745Y9/SgRyISqopIow1dRQSx31NNBIExGaidJC
K22000EnXXTTQy8x+ugnToIkKdIMMMgQw4wwSoYxxplgkimmKQNmAjYa
        "]]}, 
      {RGBColor[1, 0, 0], Dashing[{Small, Small}], LineBox[CompressedData["
1:eJwV0Nc6ggEAgOHfpbgDI1vJHmVFyiZCViIje+8VLrjXwfs83/FXnckndquC
IMhSI2qpo54QDTTSRDMttNJGO2EidBClky666aGXPvoZYJAhYsQZZoRRxhgn
wQSTJJkiRZppZphljnkWWGSJZTKssEqWNdbZIMcmW2yzw/+APHsU2OeAIocc
ccwJJU4545wLLrnimhtuueOeBx554pkXXnnjnQ8++eKbMj/88kcFRxMpKA==

        "]]}}}], {}},
  AspectRatio->1,
  Axes->True,
  AxesOrigin->{0, 0},
  Frame->True,
  FrameLabel->{{
     FormBox["\"dJ\"", TraditionalForm], None}, {
     FormBox[
     "\"\\!\\(\\*SubscriptBox[\\(log\\), \\(2\\)]\\)A\"", TraditionalForm], 
     None}},
  FrameStyle->Directive[{FontFamily -> "Helvetica", FontSize -> 12}],
  FrameTicks->{{{0, 
      FormBox["0", TraditionalForm]}, {2, 
      FormBox["2", TraditionalForm]}, {6, 
      FormBox["6", TraditionalForm]}, {10, 
      FormBox["10", TraditionalForm]}}, {{0, 
      FormBox["0", TraditionalForm]}, {
      NCache[
       Rational[1, 2], 0.5], 
      FormBox[
       FractionBox["1", "2"], TraditionalForm]}, {1, 
      FormBox["1", TraditionalForm]}}},
  ImageSize->160,
  Method->{},
  PlotRange->{{0, 10}, {0, 1}},
  PlotRangeClipping->True,
  PlotRangePadding->{Automatic, Automatic}]], "Output",
 CellChangeTimes->{{3.5841943996466227`*^9, 3.584194441843515*^9}, 
   3.584194704672147*^9, 3.584194797053235*^9, 3.584195647906583*^9, {
   3.584195818268652*^9, 3.58419587056668*^9}, {3.5841959175996304`*^9, 
   3.584195925699956*^9}, 3.584196163894538*^9, 3.5841962811253233`*^9, 
   3.5841963870725822`*^9, 3.5841974487350073`*^9, 3.584197699098237*^9, 
   3.584209053170432*^9, 3.5842091529691973`*^9, 3.584209494995069*^9, 
   3.5842095744121923`*^9, 3.584209886538369*^9, 3.584210911552331*^9, 
   3.584210959253749*^9, 3.584211139148538*^9, 3.584211476075831*^9, 
   3.584218752992647*^9, 3.584219224235458*^9, 3.584219254867166*^9, {
   3.584219294082843*^9, 3.5842193060996447`*^9}, 3.5842194996636953`*^9, 
   3.584219636176923*^9, 3.584228280292398*^9, 3.584228312974799*^9, 
   3.584228453674466*^9, 3.584228933118421*^9, 3.584234808762926*^9, {
   3.5842348621119003`*^9, 3.58423487292874*^9}, {3.5842350661101522`*^9, 
   3.584235085707492*^9}, 3.584270610034052*^9, 3.584271170074276*^9, {
   3.58453968009478*^9, 3.584539697818836*^9}, 3.5845410387784147`*^9, 
   3.58508122268845*^9, 3.5850812780275393`*^9, 3.585081336906129*^9, {
   3.58508143637204*^9, 3.585081459278469*^9}, 
   3.5850815244561367`*^9},ExpressionUUID->"ef67fc06-72fe-4837-bfde-\
24d8bfd237b0"]
}, Open  ]]
}, Closed]],

Cell[CellGroupData[{

Cell["(* find dJ for dA *)", "Subsubsection",
 CellChangeTimes->{{3.584124352114696*^9, 3.5841243802646637`*^9}, 
   3.584235121475643*^9, {3.584711477503701*^9, 3.584711478821691*^9}, {
   3.5850800925264683`*^9, 
   3.585080093526505*^9}},ExpressionUUID->"982f526e-36e3-44fa-aece-\
78e4c744ce8d"],

Cell[BoxData[{
 RowBox[{
  RowBox[{"kA", "=", 
   RowBox[{"2", "^", "10"}]}], ";"}], "\[IndentingNewLine]", 
 RowBox[{
  RowBox[{"ksA", "=", "0.8"}], ";"}], "\[IndentingNewLine]", 
 RowBox[{
  RowBox[{"ksJ", "=", "0.8"}], ";"}], "\[IndentingNewLine]", 
 RowBox[{
  RowBox[{"krho", "=", "0.5"}], ";"}]}], "Input",
 CellChangeTimes->{{3.58411860966164*^9, 3.584118625675131*^9}, {
   3.584118686248884*^9, 3.584118688124292*^9}, 3.584118745503849*^9, {
   3.5841191159161863`*^9, 3.584119124381537*^9}, {3.584119376654723*^9, 
   3.584119416551413*^9}, {3.584119999568879*^9, 3.584120046994478*^9}, {
   3.584124284832683*^9, 3.584124285984372*^9}, {3.584124391580917*^9, 
   3.5841244179059143`*^9}, {3.584124448440926*^9, 3.58412452823075*^9}, {
   3.584124584038205*^9, 3.584124597546112*^9}, {3.584125126927017*^9, 
   3.5841251477199583`*^9}, {3.584125194302795*^9, 3.584125230715396*^9}, {
   3.584125655811685*^9, 3.5841256570077143`*^9}, 3.584128253622967*^9, {
   3.584129893006487*^9, 3.5841298954588013`*^9}, {3.584138987171623*^9, 
   3.584138998259448*^9}, {3.584276952195352*^9, 3.584276953865756*^9}, 
   3.584277514826951*^9, {3.584277595824317*^9, 3.584277610606792*^9}, 
   3.5842915083688507`*^9, {3.5842918777608232`*^9, 3.584291878136656*^9}, {
   3.584733640945003*^9, 3.5847336444862423`*^9}, {3.58473371554952*^9, 
   3.5847337173473043`*^9}, {3.5847385876241283`*^9, 3.584738589585548*^9}, 
   3.584739858103791*^9, {3.585075770439049*^9, 3.58507577850069*^9}, 
   3.5850760585641947`*^9, {3.585076323717503*^9, 3.5850763248191347`*^9}, 
   3.5850764053060513`*^9, {3.585076452471681*^9, 3.585076482036566*^9}, 
   3.5850766351353693`*^9},ExpressionUUID->"32eb838a-a19a-40c9-8f76-\
07befe8fa47f"],

Cell[BoxData[{
 RowBox[{
  RowBox[{
   RowBox[{"Wt", "[", 
    RowBox[{"xpJ_", "?", "NumberQ"}], "]"}], ":=", 
   RowBox[{"WdiffFast", "[", 
    RowBox[{
    "kA", ",", "1", ",", "krho", ",", "xpA", ",", "xpJ", ",", "ksA", ",", 
     "ksJ"}], "]"}]}], ";"}], "\[IndentingNewLine]", 
 RowBox[{
  RowBox[{"tab1", "=", 
   RowBox[{"Parallelize", "[", 
    RowBox[{"Table", "[", 
     RowBox[{
      RowBox[{
       RowBox[{"Quiet", "[", 
        RowBox[{"FindRoot", "[", 
         RowBox[{
          RowBox[{"Wt", "[", "xpJ", "]"}], ",", 
          RowBox[{"{", 
           RowBox[{"xpJ", ",", "0.75", ",", "0.49", ",", "1"}], "}"}]}], 
         "]"}], "]"}], "[", 
       RowBox[{"[", 
        RowBox[{"1", ",", "2"}], "]"}], "]"}], ",", 
      RowBox[{"{", 
       RowBox[{"xpA", ",", "0.5", ",", "1", ",", "0.01"}], "}"}]}], "]"}], 
    "]"}]}], ";"}]}], "Input",
 CellChangeTimes->{{3.584225222926792*^9, 3.584225245602899*^9}, {
   3.584225286410942*^9, 3.584225301769965*^9}, {3.5842253322983713`*^9, 
   3.584225334193385*^9}, {3.584225374984818*^9, 3.584225512334606*^9}, 
   3.5842255913423653`*^9, {3.584226071117696*^9, 3.584226077582465*^9}, {
   3.584227117980771*^9, 3.584227120404612*^9}, {3.584228179643388*^9, 
   3.584228193235981*^9}, {3.584228840202783*^9, 3.5842288442963963`*^9}, {
   3.584233522134606*^9, 3.584233523556102*^9}, 3.584234775896688*^9, {
   3.58423489260981*^9, 3.5842349428689833`*^9}, {3.5842350124942303`*^9, 
   3.584235023059723*^9}, {3.584276929611946*^9, 3.584276940203792*^9}, {
   3.5842770331294622`*^9, 3.584277037457262*^9}, {3.5842771031363783`*^9, 
   3.584277104592128*^9}, {3.5842774566169977`*^9, 3.584277467058017*^9}, {
   3.5842921146051598`*^9, 3.5842921166770277`*^9}, 3.584733730787919*^9, 
   3.584739902814393*^9, {3.584741884125938*^9, 3.584741884365822*^9}, 
   3.584743391600234*^9, {3.585071220174821*^9, 3.5850712695344954`*^9}, {
   3.585076366101371*^9, 
   3.5850763662100897`*^9}},ExpressionUUID->"b450c1e0-1846-4575-9e5d-\
936933221347"],

Cell[BoxData[{
 RowBox[{
  RowBox[{
   RowBox[{"Wt", "[", 
    RowBox[{"xpJ_", "?", "NumberQ"}], "]"}], ":=", 
   RowBox[{"WdiffFast", "[", 
    RowBox[{
    "kA", ",", "0", ",", "krho", ",", "xpA", ",", "xpJ", ",", "ksA", ",", 
     "ksJ"}], "]"}]}], ";"}], "\[IndentingNewLine]", 
 RowBox[{
  RowBox[{"tab2", "=", 
   RowBox[{"Parallelize", "[", 
    RowBox[{"Table", "[", 
     RowBox[{
      RowBox[{
       RowBox[{"Quiet", "[", 
        RowBox[{"FindRoot", "[", 
         RowBox[{
          RowBox[{"Wt", "[", "xpJ", "]"}], ",", 
          RowBox[{"{", 
           RowBox[{"xpJ", ",", "0.75", ",", "0.49", ",", "1"}], "}"}]}], 
         "]"}], "]"}], "[", 
       RowBox[{"[", 
        RowBox[{"1", ",", "2"}], "]"}], "]"}], ",", 
      RowBox[{"{", 
       RowBox[{"xpA", ",", "0.5", ",", "1", ",", "0.01"}], "}"}]}], "]"}], 
    "]"}]}], ";"}]}], "Input",
 CellChangeTimes->{{3.584225659092997*^9, 3.584225669404201*^9}, {
   3.584226085775455*^9, 3.5842260877422457`*^9}, {3.584227116484791*^9, 
   3.584227121372652*^9}, 3.584228181683372*^9, {3.584228216149077*^9, 
   3.58422822498027*^9}, {3.584228868496558*^9, 3.58422886960005*^9}, {
   3.584229044454571*^9, 3.584229045741341*^9}, {3.584233560990028*^9, 
   3.584233564331561*^9}, 3.5842347773678713`*^9, {3.5842350335166483`*^9, 
   3.584235038076496*^9}, {3.584276966028865*^9, 3.584276974194169*^9}, {
   3.584277057658494*^9, 3.584277059000877*^9}, {3.584277108144267*^9, 
   3.584277108231933*^9}, {3.584277459314206*^9, 3.584277474233746*^9}, 
   3.584291950872199*^9, {3.5842921096293497`*^9, 3.584292112189056*^9}, 
   3.584733731508376*^9, {3.584741887726026*^9, 3.584741889597789*^9}, 
   3.5847433895699987`*^9, {3.5850745214327602`*^9, 3.585074537728915*^9}, {
   3.585076368331882*^9, 
   3.585076368483144*^9}},ExpressionUUID->"de4c3e5c-734b-48dc-afb1-\
ef152fe92754"],

Cell[BoxData[{
 RowBox[{
  RowBox[{
   RowBox[{"Wt", "[", 
    RowBox[{"xpJ_", "?", "NumberQ"}], "]"}], ":=", 
   RowBox[{"WdiffL", "[", 
    RowBox[{
    "kA", ",", "1", ",", "krho", ",", "xpA", ",", "xpJ", ",", "ksA", ",", 
     "ksJ"}], "]"}]}], ";"}], "\[IndentingNewLine]", 
 RowBox[{
  RowBox[{"tabL1", "=", 
   RowBox[{"Parallelize", "[", 
    RowBox[{"Table", "[", 
     RowBox[{
      RowBox[{
       RowBox[{"Quiet", "[", 
        RowBox[{"FindRoot", "[", 
         RowBox[{
          RowBox[{"Wt", "[", "xpJ", "]"}], ",", 
          RowBox[{"{", 
           RowBox[{"xpJ", ",", "0.75", ",", "0.49", ",", "1"}], "}"}]}], 
         "]"}], "]"}], "[", 
       RowBox[{"[", 
        RowBox[{"1", ",", "2"}], "]"}], "]"}], ",", 
      RowBox[{"{", 
       RowBox[{"xpA", ",", "0.5", ",", "1", ",", "0.01"}], "}"}]}], "]"}], 
    "]"}]}], ";"}]}], "Input",
 CellChangeTimes->{{3.584225222926792*^9, 3.584225245602899*^9}, {
   3.584225286410942*^9, 3.584225301769965*^9}, {3.5842253322983713`*^9, 
   3.584225334193385*^9}, {3.584225374984818*^9, 3.584225512334606*^9}, 
   3.5842255913423653`*^9, {3.58422569653258*^9, 3.584225703772485*^9}, {
   3.584226090782395*^9, 3.58422609347014*^9}, {3.5842271149661207`*^9, 
   3.5842271226367083`*^9}, 3.5842281827473373`*^9, {3.5842282331224117`*^9, 
   3.584228235242243*^9}, {3.584228926504017*^9, 3.584228927606955*^9}, {
   3.584235043502232*^9, 3.584235048660118*^9}, {3.5842769776182737`*^9, 
   3.5842769826029882`*^9}, {3.584277062905714*^9, 3.584277064024887*^9}, {
   3.5842771145043287`*^9, 3.584277114603888*^9}, {3.584277479929983*^9, 
   3.5842774820496883`*^9}, {3.5842921438549023`*^9, 3.584292145300441*^9}, {
   3.5842923439145727`*^9, 3.584292348081218*^9}, {3.585074542431728*^9, 
   3.585074565402932*^9}, {3.5850763704436207`*^9, 
   3.585076370626664*^9}},ExpressionUUID->"b8683e42-780a-44e0-b0c6-\
1cdca535f04e"],

Cell[BoxData[{
 RowBox[{
  RowBox[{
   RowBox[{"Wt", "[", 
    RowBox[{"xpJ_", "?", "NumberQ"}], "]"}], ":=", 
   RowBox[{"WdiffL", "[", 
    RowBox[{
    "kA", ",", "0", ",", "krho", ",", "xpA", ",", "xpJ", ",", "ksA", ",", 
     "ksJ"}], "]"}]}], ";"}], "\[IndentingNewLine]", 
 RowBox[{
  RowBox[{"tabL2", "=", 
   RowBox[{"Parallelize", "[", 
    RowBox[{"Table", "[", 
     RowBox[{
      RowBox[{
       RowBox[{"Quiet", "[", 
        RowBox[{"FindRoot", "[", 
         RowBox[{
          RowBox[{"Wt", "[", "xpJ", "]"}], ",", 
          RowBox[{"{", 
           RowBox[{"xpJ", ",", "0.75", ",", "0.49", ",", "1"}], "}"}]}], 
         "]"}], "]"}], "[", 
       RowBox[{"[", 
        RowBox[{"1", ",", "2"}], "]"}], "]"}], ",", 
      RowBox[{"{", 
       RowBox[{"xpA", ",", "0.5", ",", "1", ",", "0.01"}], "}"}]}], "]"}], 
    "]"}]}], ";"}]}], "Input",
 CellChangeTimes->{{3.584225659092997*^9, 3.584225669404201*^9}, {
   3.5842256996525717`*^9, 3.5842257070434637`*^9}, {3.584226095742071*^9, 
   3.58422609983016*^9}, {3.5842271243566313`*^9, 3.584227125596513*^9}, 
   3.584228184115335*^9, {3.5842282381231613`*^9, 3.584228239930181*^9}, {
   3.5842350523793*^9, 3.584235061698941*^9}, {3.584276990924527*^9, 
   3.5842769963143883`*^9}, {3.58427706730474*^9, 3.584277068352593*^9}, {
   3.584277112272114*^9, 3.584277112391795*^9}, {3.5842774854656878`*^9, 
   3.584277487073523*^9}, {3.584292149180584*^9, 3.584292152396432*^9}, {
   3.5842923454890957`*^9, 3.58429234907307*^9}, {3.585074568977968*^9, 
   3.585074581416774*^9}, {3.585076372586158*^9, 
   3.5850763727215967`*^9}},ExpressionUUID->"a6a32361-1ef0-4298-8d0b-\
76036262fc6d"],

Cell[CellGroupData[{

Cell[BoxData[{
 RowBox[{
  RowBox[{"atick", "=", 
   RowBox[{"{", 
    RowBox[{"0.5", ",", "0.75", ",", "1"}], "}"}]}], 
  ";"}], "\[IndentingNewLine]", 
 RowBox[{
  RowBox[{"fticks", "=", 
   RowBox[{"{", 
    RowBox[{"atick", ",", 
     RowBox[{"{", "}"}], ",", 
     RowBox[{"{", "}"}], ",", "atick"}], "}"}]}], 
  ";"}], "\[IndentingNewLine]", 
 RowBox[{"ListLinePlot", "[", 
  RowBox[{
   RowBox[{"{", 
    RowBox[{"tab1", ",", "tab2", ",", "tabL1", ",", "tabL2"}], "}"}], ",", 
   RowBox[{"Frame", "\[Rule]", "True"}], ",", 
   RowBox[{"FrameLabel", "\[Rule]", 
    RowBox[{"{", 
     RowBox[{"\"\<dA\>\"", ",", "\"\<dJ\>\""}], "}"}]}], ",", 
   RowBox[{"PlotStyle", "\[Rule]", 
    RowBox[{"{", 
     RowBox[{"Blue", ",", "Red", ",", 
      RowBox[{"{", 
       RowBox[{"Blue", ",", "Dashed"}], "}"}], ",", 
      RowBox[{"{", 
       RowBox[{"Red", ",", "Dashed"}], "}"}]}], "}"}]}], ",", 
   RowBox[{"AspectRatio", "\[Rule]", "1"}], ",", 
   RowBox[{"ImageSize", "\[Rule]", "200"}], ",", 
   RowBox[{"FrameTicks", "\[Rule]", "fticks"}], ",", 
   RowBox[{"PlotRange", "\[Rule]", 
    RowBox[{"{", 
     RowBox[{
      RowBox[{"{", 
       RowBox[{"0.5", ",", "1"}], "}"}], ",", 
      RowBox[{"{", 
       RowBox[{"0.5", ",", "1"}], "}"}]}], "}"}]}], ",", 
   RowBox[{"FrameStyle", "\[Rule]", 
    RowBox[{"(", 
     RowBox[{"Directive", "[", 
      RowBox[{"{", 
       RowBox[{
        RowBox[{"FontFamily", "\[Rule]", "\"\<Helvetica\>\""}], ",", 
        RowBox[{"FontSize", "\[Rule]", "12"}]}], "}"}], "]"}], ")"}]}], ",", 
   RowBox[{"DataRange", "\[Rule]", 
    RowBox[{"{", 
     RowBox[{"0.5", ",", "1"}], "}"}]}], ",", 
   RowBox[{"AxesOrigin", "\[Rule]", 
    RowBox[{"{", 
     RowBox[{"0", ",", "0"}], "}"}]}], ",", 
   RowBox[{"Filling", "\[Rule]", 
    RowBox[{"{", 
     RowBox[{
      RowBox[{"1", "\[Rule]", "Top"}], ",", 
      RowBox[{"2", "\[Rule]", "Bottom"}], ",", 
      RowBox[{"3", "\[Rule]", "Top"}], ",", 
      RowBox[{"4", "\[Rule]", "Bottom"}]}], "}"}]}], ",", 
   RowBox[{"FillingStyle", "\[Rule]", 
    RowBox[{"{", 
     RowBox[{
      RowBox[{"{", 
       RowBox[{"Blue", ",", 
        RowBox[{"Opacity", "[", "0.2", "]"}]}], "}"}], ",", 
      RowBox[{"{", 
       RowBox[{"Orange", ",", 
        RowBox[{"Opacity", "[", "0.2", "]"}]}], "}"}]}], "}"}]}], ",", 
   RowBox[{"ImagePadding", "\[Rule]", 
    RowBox[{"{", 
     RowBox[{
      RowBox[{"{", 
       RowBox[{"50", ",", "30"}], "}"}], ",", 
      RowBox[{"{", 
       RowBox[{"40", ",", "20"}], "}"}]}], "}"}]}]}], "]"}]}], "Input",
 CellChangeTimes->{{3.58411875174496*^9, 3.584118766550391*^9}, {
   3.584119015749168*^9, 3.584119104966282*^9}, {3.584119173604479*^9, 
   3.584119177340466*^9}, 3.5841192605832653`*^9, {3.584119309359144*^9, 
   3.584119333020095*^9}, {3.5841194497346*^9, 3.5841195274511137`*^9}, {
   3.584119607515334*^9, 3.584119641321649*^9}, {3.584119684126647*^9, 
   3.584119694826921*^9}, {3.584119801571281*^9, 3.5841198658578863`*^9}, {
   3.584119903484273*^9, 3.584119986288048*^9}, {3.5841242922043953`*^9, 
   3.584124340622287*^9}, {3.584126606029327*^9, 3.584126644273992*^9}, {
   3.584126780792097*^9, 3.58412690132379*^9}, 3.584126972768849*^9, {
   3.584127904828491*^9, 3.584127944965231*^9}, {3.584277089201236*^9, 
   3.5842770907130833`*^9}, {3.58427713937862*^9, 3.584277228902894*^9}, {
   3.5842772861286097`*^9, 3.584277288326573*^9}, {3.58427735810366*^9, 
   3.584277428843751*^9}, {3.584277493218919*^9, 3.584277493314445*^9}, {
   3.585075751723753*^9, 3.585075757423106*^9}, {3.585075821368038*^9, 
   3.585075823608961*^9}, {3.58507604069798*^9, 3.585076049270464*^9}, {
   3.58507615076189*^9, 3.585076236797687*^9}, {3.58507629871565*^9, 
   3.5850763114566107`*^9}, {3.585076344495652*^9, 3.5850763479116573`*^9}, {
   3.585076413146481*^9, 3.585076417039134*^9}, {3.585076457904634*^9, 
   3.585076461917006*^9}, {3.585076643888465*^9, 
   3.585076646627102*^9}},ExpressionUUID->"db36ef08-0433-47b7-a333-\
ebf5aeb7550c"],

Cell[BoxData[
 GraphicsBox[{{}, GraphicsComplexBox[CompressedData["
1:eJzdkmtIU3EYxsVrkzQCQQw1BbOZX2SaRsze8JIlXVQILY1KlihqjtBV7lPm
8kPeLTDtIqkFq1bMS4blrYiyREFQ5mWec3a/6GZmCTpp5+h5R0j1vT+Mw3MG
D7/f+T/B2UVpl5ydnJyy7D/6uXEI+P1phb+//9f/elgK96aOjRKQ1hMoMaXq
4ekOyXKMkoQ2YaznZKseCtoT+/qtFPzgZtUMLethJaV/Uu2uhqNkqY8syQCS
ncUmaZAGmu7RxwD1eT8/u4AWzKl0oQEOR4vlvAs6OGRvE8YaQXTjyReORA+1
Q8v2RiN0xc/kV70wAEXXkUYg+CGrgwojREXSxwR9mV3fn3HMYIejC4EXmKE/
FTsPdJvnpAnCFK1iefEChNF4XDOsJ7n77pNbQEzXlZrRd+QrfRx5N1M4j5nR
FToygzfkyEydzwLmHOY4MvP5ehyZ0fW0YGbwshyZqZNZ/nBfW++N9cuJzm/Y
LyTQ71xCmUCmItDPdns6ufsMiX6yXOEcf4JEv5mHPKEllUK/4syLa8fHKPSb
9eZUzp1WoV+5VOCbNKVCv6rht/XhOWr0u9KcbFRa1eiXErBkvnpTg35uoyc9
jvhp0etlr6g3V6bd4rfRr4Wg63H8zHJis18HHtk2U0wtudmvA9VixcGIR9Rm
vw6qtweMmOQq3POJ0Fvjez6pcc+hBXWrZYQG96xpfD7rsabFPXO/HRC82aXH
PStaSOdgMOCeIx906CMERtyzTftqRVxpwj0XhqSrt/WYcc/t8dWvldp53PP7
RM20q58F98x+B3bPbGb3zGb2vtn8v+2Z5V+UttwXpRPIXzDe4ZX+jkD+Tk74
WBGXRH5eqDLfv55E/jIVR3LNRiL/4NgdUd1lCvldpzLOT8xSyN82HOe1nqZC
/iZN1Af4qEJ+qbVxsRXUyN3QOfDY0q2G5rMu/iUDOuTPq0mgFhQmzHtditx6
JI5d84nCkrsVZsy/AP0QZGo=
    "], {{
      {RGBColor[0, 0, 1], Opacity[0.2], EdgeForm[None], 
       GraphicsGroupBox[
        PolygonBox[{{20, 5, 1, 89, 6, 7, 8, 9, 10, 11, 12, 13, 14, 15, 16, 17,
          18, 19}}]]}, {}, {}, 
      {RGBColor[1, 0.5, 0], Opacity[0.2], EdgeForm[None], 
       GraphicsGroupBox[
        PolygonBox[{{90, 4, 45, 44, 43, 42, 41, 40, 39, 38, 37, 36, 35, 34, 
         33}}]]}, 
      {RGBColor[0, 0, 1], Opacity[0.2], EdgeForm[None], 
       GraphicsGroupBox[
        PolygonBox[{{61, 3, 46, 91, 47, 48, 49, 50, 51, 52, 53, 54, 55, 56, 
         57, 58, 59, 60}}]]}, {}, {}, 
      {RGBColor[1, 0.5, 0], Opacity[0.2], EdgeForm[None], 
       GraphicsGroupBox[
        PolygonBox[{{92, 2, 88, 87, 86, 85, 84, 83, 82, 81, 80, 79, 
         78}}]]}, {}, {}, {}, {}, {}, {}, {}, {}, {}, {}, {}, {}, {}, {}, {}, \
{}, {}, {}, {}, {}}, {{}, {}, 
      {RGBColor[0, 0, 1], 
       LineBox[{89, 6, 7, 8, 9, 10, 11, 12, 13, 14, 15, 16, 17, 18, 19, 20, 
        21, 22, 23, 24, 25, 26, 27, 28, 29, 30, 31}]}, 
      {RGBColor[1, 0, 0], 
       LineBox[{90, 33, 34, 35, 36, 37, 38, 39, 40, 41, 42, 43, 44, 45}]}, 
      {RGBColor[0, 0, 1], Dashing[{Small, Small}], 
       LineBox[{91, 47, 48, 49, 50, 51, 52, 53, 54, 55, 56, 57, 58, 59, 60, 
        61, 62, 63, 64, 65, 66, 67, 68, 69, 70, 71, 72, 73, 74, 75, 76}]}, 
      {RGBColor[1, 0, 0], Dashing[{Small, Small}], 
       LineBox[{92, 78, 79, 80, 81, 82, 83, 84, 85, 86, 87, 88}]}}}], {}},
  AspectRatio->1,
  Axes->True,
  AxesOrigin->{0, 0},
  Frame->True,
  FrameLabel->{{
     FormBox["\"dJ\"", TraditionalForm], None}, {
     FormBox["\"dA\"", TraditionalForm], None}},
  FrameStyle->Directive[{FontFamily -> "Helvetica", FontSize -> 12}],
  FrameTicks->{{{0.5, 
      FormBox["0.5`", TraditionalForm]}, {0.75, 
      FormBox["0.75`", TraditionalForm]}, {1, 
      FormBox["1", TraditionalForm]}}, {}, {}, {{0.5, 
      FormBox["0.5`", TraditionalForm]}, {0.75, 
      FormBox["0.75`", TraditionalForm]}, {1, 
      FormBox["1", TraditionalForm]}}},
  ImagePadding->{{50, 30}, {40, 20}},
  ImageSize->200,
  Method->{},
  PlotRange->{{0.5, 1}, {0.5, 1}},
  PlotRangeClipping->True,
  PlotRangePadding->{Automatic, Automatic}]], "Output",
 CellChangeTimes->{
  3.5841266974978848`*^9, {3.584126782841655*^9, 3.584126805603346*^9}, {
   3.58412683789329*^9, 3.584126901812213*^9}, 3.5841269730624733`*^9, 
   3.584127969252883*^9, 3.584129814361957*^9, 3.584130131709447*^9, {
   3.584277078472435*^9, 3.584277094155264*^9}, {3.58427712768862*^9, 
   3.584277229603386*^9}, 3.584277288668852*^9, {3.584277358718095*^9, 
   3.584277361916894*^9}, {3.584277391916985*^9, 3.584277429266114*^9}, 
   3.584277494248369*^9, 3.584277526297885*^9, 3.584284446079988*^9, 
   3.584292160678739*^9, {3.584295850321176*^9, 3.5842958627095547`*^9}, 
   3.584734913808423*^9, 3.584738600007444*^9, 3.5850756877163067`*^9, {
   3.585075754591037*^9, 3.58507575777182*^9}, {3.585075810361672*^9, 
   3.585075824080036*^9}, 3.585076050228952*^9, 3.585076095791419*^9, {
   3.5850761811395893`*^9, 3.585076188533195*^9}, {3.585076223336383*^9, 
   3.5850762371997232`*^9}, {3.585076300941698*^9, 3.585076348397237*^9}, 
   3.5850763879682093`*^9, 3.585076419759824*^9, 3.585076466982222*^9, 
   3.585076518460339*^9, 
   3.585076667433938*^9},ExpressionUUID->"12ecee39-e492-49e9-bf98-\
d48645880b34"]
}, Open  ]]
}, Closed]],

Cell[CellGroupData[{

Cell["(* find sJ for sA *) with residency", "Subsubsection",
 CellChangeTimes->{{3.584124352114696*^9, 3.5841243802646637`*^9}, 
   3.584235121475643*^9, {3.584291863377267*^9, 3.584291864736095*^9}, {
   3.5847114841014442`*^9, 3.58471148611725*^9}, {3.584886357378298*^9, 
   3.584886361200569*^9}},ExpressionUUID->"17bd14ec-900b-4b38-b94f-\
5239a28bf063"],

Cell[BoxData[{
 RowBox[{
  RowBox[{"kA", "=", 
   RowBox[{"2", "^", "10"}]}], ";"}], "\[IndentingNewLine]", 
 RowBox[{
  RowBox[{"kpA", "=", "0.7"}], ";"}], "\[IndentingNewLine]", 
 RowBox[{
  RowBox[{"kpJ", "=", "0.7"}], ";"}], "\[IndentingNewLine]", 
 RowBox[{
  RowBox[{"krho", "=", "0.5"}], ";"}]}], "Input",
 CellChangeTimes->{{3.58411860966164*^9, 3.584118625675131*^9}, {
   3.584118686248884*^9, 3.584118688124292*^9}, 3.584118745503849*^9, {
   3.5841191159161863`*^9, 3.584119124381537*^9}, {3.584119376654723*^9, 
   3.584119416551413*^9}, {3.584119999568879*^9, 3.584120046994478*^9}, {
   3.584124284832683*^9, 3.584124285984372*^9}, {3.584124391580917*^9, 
   3.5841244179059143`*^9}, {3.584124448440926*^9, 3.58412452823075*^9}, {
   3.584124584038205*^9, 3.584124597546112*^9}, {3.584125126927017*^9, 
   3.5841251477199583`*^9}, {3.584125194302795*^9, 3.584125230715396*^9}, {
   3.584125655811685*^9, 3.5841256570077143`*^9}, 3.584128253622967*^9, {
   3.584129893006487*^9, 3.5841298954588013`*^9}, {3.584138987171623*^9, 
   3.584138998259448*^9}, {3.584276952195352*^9, 3.584276953865756*^9}, 
   3.584277514826951*^9, {3.584277595824317*^9, 3.584277610606792*^9}, 
   3.5842915083688507`*^9, {3.584291868344849*^9, 3.584291882466578*^9}, {
   3.584292361050413*^9, 3.584292361607923*^9}, 3.584292451711545*^9, {
   3.584292633230109*^9, 3.584292633755267*^9}, {3.584292688683651*^9, 
   3.584292691026196*^9}, 3.584292724346725*^9, {3.5848863683851633`*^9, 
   3.5848863694811077`*^9}, {3.5848883100839043`*^9, 3.584888310402372*^9}, {
   3.584888494379633*^9, 3.584888495489599*^9}, {3.584891165083694*^9, 
   3.584891166042315*^9}, 3.5848912654151506`*^9, 3.584891690469637*^9, 
   3.584891816675489*^9, 3.584891875858041*^9, {3.5848922929104557`*^9, 
   3.584892294828472*^9}, 3.58489419248559*^9, 3.585077409451952*^9, {
   3.585077671662916*^9, 3.5850776731577663`*^9}, 3.585077732237368*^9, {
   3.585222729464243*^9, 3.585222736631035*^9}, {3.5852227829113293`*^9, 
   3.585222784150218*^9}},ExpressionUUID->"dd97271a-290c-4af2-aa56-\
c55d6775c4db"],

Cell[BoxData[{
 RowBox[{
  RowBox[{
   RowBox[{"Wt", "[", 
    RowBox[{"xsJ_", "?", "NumberQ"}], "]"}], ":=", 
   RowBox[{"WdiffFast", "[", 
    RowBox[{
    "kA", ",", "1", ",", "krho", ",", "kpA", ",", "kpJ", ",", "xsA", ",", 
     "xsJ"}], "]"}]}], ";"}], "\[IndentingNewLine]", 
 RowBox[{
  RowBox[{"tab1", "=", 
   RowBox[{"Parallelize", "[", 
    RowBox[{"Table", "[", 
     RowBox[{
      RowBox[{
       RowBox[{"Quiet", "[", 
        RowBox[{"FindRoot", "[", 
         RowBox[{
          RowBox[{"Wt", "[", "xsJ", "]"}], ",", 
          RowBox[{"{", 
           RowBox[{"xsJ", ",", "0.75", ",", "0.49", ",", "1"}], "}"}]}], 
         "]"}], "]"}], "[", 
       RowBox[{"[", 
        RowBox[{"1", ",", "2"}], "]"}], "]"}], ",", 
      RowBox[{"{", 
       RowBox[{"xsA", ",", "0.5", ",", "1", ",", "0.01"}], "}"}]}], "]"}], 
    "]"}]}], ";"}]}], "Input",
 CellChangeTimes->{{3.584225222926792*^9, 3.584225245602899*^9}, {
   3.584225286410942*^9, 3.584225301769965*^9}, {3.5842253322983713`*^9, 
   3.584225334193385*^9}, {3.584225374984818*^9, 3.584225512334606*^9}, 
   3.5842255913423653`*^9, {3.584226071117696*^9, 3.584226077582465*^9}, {
   3.584227117980771*^9, 3.584227120404612*^9}, {3.584228179643388*^9, 
   3.584228193235981*^9}, {3.584228840202783*^9, 3.5842288442963963`*^9}, {
   3.584233522134606*^9, 3.584233523556102*^9}, 3.584234775896688*^9, {
   3.58423489260981*^9, 3.5842349428689833`*^9}, {3.5842350124942303`*^9, 
   3.584235023059723*^9}, {3.584276929611946*^9, 3.584276940203792*^9}, {
   3.5842770331294622`*^9, 3.584277037457262*^9}, {3.5842771031363783`*^9, 
   3.584277104592128*^9}, {3.5842774566169977`*^9, 3.584277467058017*^9}, {
   3.584291894203374*^9, 3.5842919194326572`*^9}, {3.584292075262846*^9, 
   3.584292086269537*^9}, {3.584292268235379*^9, 3.5842922697872*^9}, {
   3.585077086195203*^9, 
   3.585077133920278*^9}},ExpressionUUID->"58d8d0e7-ee6f-4bc1-93e8-\
c708a8ec041f"],

Cell[BoxData[{
 RowBox[{
  RowBox[{
   RowBox[{"Wt", "[", 
    RowBox[{"xsJ_", "?", "NumberQ"}], "]"}], ":=", 
   RowBox[{"WdiffFast", "[", 
    RowBox[{
    "kA", ",", "0", ",", "krho", ",", "kpA", ",", "kpJ", ",", "xsA", ",", 
     "xsJ"}], "]"}]}], ";"}], "\[IndentingNewLine]", 
 RowBox[{
  RowBox[{"tab2", "=", 
   RowBox[{"Parallelize", "[", 
    RowBox[{"Table", "[", 
     RowBox[{
      RowBox[{
       RowBox[{"Quiet", "[", 
        RowBox[{"FindRoot", "[", 
         RowBox[{
          RowBox[{"Wt", "[", "xsJ", "]"}], ",", 
          RowBox[{"{", 
           RowBox[{"xsJ", ",", "0.75", ",", "0.49", ",", "1"}], "}"}]}], 
         "]"}], "]"}], "[", 
       RowBox[{"[", 
        RowBox[{"1", ",", "2"}], "]"}], "]"}], ",", 
      RowBox[{"{", 
       RowBox[{"xsA", ",", "0.5", ",", "1", ",", "0.01"}], "}"}]}], "]"}], 
    "]"}]}], ";"}]}], "Input",
 CellChangeTimes->{{3.584225659092997*^9, 3.584225669404201*^9}, {
   3.584226085775455*^9, 3.5842260877422457`*^9}, {3.584227116484791*^9, 
   3.584227121372652*^9}, 3.584228181683372*^9, {3.584228216149077*^9, 
   3.58422822498027*^9}, {3.584228868496558*^9, 3.58422886960005*^9}, {
   3.584229044454571*^9, 3.584229045741341*^9}, {3.584233560990028*^9, 
   3.584233564331561*^9}, 3.5842347773678713`*^9, {3.5842350335166483`*^9, 
   3.584235038076496*^9}, {3.584276966028865*^9, 3.584276974194169*^9}, {
   3.584277057658494*^9, 3.584277059000877*^9}, {3.584277108144267*^9, 
   3.584277108231933*^9}, {3.584277459314206*^9, 3.584277474233746*^9}, {
   3.584291935560508*^9, 3.5842919414801493`*^9}, {3.584291996792783*^9, 
   3.584292005407172*^9}, {3.58429217726923*^9, 3.584292181595812*^9}, {
   3.585077143219638*^9, 
   3.585077156999358*^9}},ExpressionUUID->"55aa6bb6-3bf6-4b1f-ab16-\
87a83d14d5f8"],

Cell[BoxData[{
 RowBox[{
  RowBox[{
   RowBox[{"Wt", "[", 
    RowBox[{"xsJ_", "?", "NumberQ"}], "]"}], ":=", 
   RowBox[{"WdiffL", "[", 
    RowBox[{
    "kA", ",", "1", ",", "krho", ",", "kpA", ",", "kpJ", ",", "xsA", ",", 
     "xsJ"}], "]"}]}], ";"}], "\[IndentingNewLine]", 
 RowBox[{
  RowBox[{"tabL1", "=", 
   RowBox[{"Parallelize", "[", 
    RowBox[{"Table", "[", 
     RowBox[{
      RowBox[{
       RowBox[{"Quiet", "[", 
        RowBox[{"FindRoot", "[", 
         RowBox[{
          RowBox[{"Wt", "[", "xsJ", "]"}], ",", 
          RowBox[{"{", 
           RowBox[{"xsJ", ",", "0.75", ",", "0.49", ",", "1"}], "}"}]}], 
         "]"}], "]"}], "[", 
       RowBox[{"[", 
        RowBox[{"1", ",", "2"}], "]"}], "]"}], ",", 
      RowBox[{"{", 
       RowBox[{"xsA", ",", "0.5", ",", "1", ",", "0.01"}], "}"}]}], "]"}], 
    "]"}]}], ";"}]}], "Input",
 CellChangeTimes->{{3.584225222926792*^9, 3.584225245602899*^9}, {
   3.584225286410942*^9, 3.584225301769965*^9}, {3.5842253322983713`*^9, 
   3.584225334193385*^9}, {3.584225374984818*^9, 3.584225512334606*^9}, 
   3.5842255913423653`*^9, {3.58422569653258*^9, 3.584225703772485*^9}, {
   3.584226090782395*^9, 3.58422609347014*^9}, {3.5842271149661207`*^9, 
   3.5842271226367083`*^9}, 3.5842281827473373`*^9, {3.5842282331224117`*^9, 
   3.584228235242243*^9}, {3.584228926504017*^9, 3.584228927606955*^9}, {
   3.584235043502232*^9, 3.584235048660118*^9}, {3.5842769776182737`*^9, 
   3.5842769826029882`*^9}, {3.584277062905714*^9, 3.584277064024887*^9}, {
   3.5842771145043287`*^9, 3.584277114603888*^9}, {3.584277479929983*^9, 
   3.5842774820496883`*^9}, {3.584292010519065*^9, 3.584292031470737*^9}, {
   3.58429218965983*^9, 3.58429219237965*^9}, {3.585077160043086*^9, 
   3.58507719098973*^9}},ExpressionUUID->"7a8ddebc-620a-460f-86f2-\
731a33806009"],

Cell[BoxData[{
 RowBox[{
  RowBox[{
   RowBox[{"Wt", "[", 
    RowBox[{"xsJ_", "?", "NumberQ"}], "]"}], ":=", 
   RowBox[{"WdiffL", "[", 
    RowBox[{
    "kA", ",", "0", ",", "krho", ",", "kpA", ",", "kpJ", ",", "xsA", ",", 
     "xsJ"}], "]"}]}], ";"}], "\[IndentingNewLine]", 
 RowBox[{
  RowBox[{"tabL2", "=", 
   RowBox[{"Parallelize", "[", 
    RowBox[{"Table", "[", 
     RowBox[{
      RowBox[{
       RowBox[{"Quiet", "[", 
        RowBox[{"FindRoot", "[", 
         RowBox[{
          RowBox[{"Wt", "[", "xsJ", "]"}], ",", 
          RowBox[{"{", 
           RowBox[{"xsJ", ",", "0.75", ",", "0.49", ",", "1"}], "}"}]}], 
         "]"}], "]"}], "[", 
       RowBox[{"[", 
        RowBox[{"1", ",", "2"}], "]"}], "]"}], ",", 
      RowBox[{"{", 
       RowBox[{"xsA", ",", "0.5", ",", "1", ",", "0.01"}], "}"}]}], "]"}], 
    "]"}]}], ";"}]}], "Input",
 CellChangeTimes->{{3.584225659092997*^9, 3.584225669404201*^9}, {
   3.5842256996525717`*^9, 3.5842257070434637`*^9}, {3.584226095742071*^9, 
   3.58422609983016*^9}, {3.5842271243566313`*^9, 3.584227125596513*^9}, 
   3.584228184115335*^9, {3.5842282381231613`*^9, 3.584228239930181*^9}, {
   3.5842350523793*^9, 3.584235061698941*^9}, {3.584276990924527*^9, 
   3.5842769963143883`*^9}, {3.58427706730474*^9, 3.584277068352593*^9}, {
   3.584277112272114*^9, 3.584277112391795*^9}, {3.5842774854656878`*^9, 
   3.584277487073523*^9}, {3.584292016326948*^9, 3.5842920369505663`*^9}, {
   3.584292200003463*^9, 3.584292203083373*^9}, {3.585077174679268*^9, 
   3.585077188997719*^9}},ExpressionUUID->"afdaefed-5598-48ea-a040-\
0c4ca9cd677e"],

Cell[CellGroupData[{

Cell[BoxData[{
 RowBox[{
  RowBox[{"atick", "=", 
   RowBox[{"{", 
    RowBox[{"0.5", ",", "0.75", ",", "1"}], "}"}]}], 
  ";"}], "\[IndentingNewLine]", 
 RowBox[{
  RowBox[{"fticks", "=", 
   RowBox[{"{", 
    RowBox[{
     RowBox[{"{", "}"}], ",", "atick", ",", "atick", ",", 
     RowBox[{"{", "}"}]}], "}"}]}], ";"}], "\[IndentingNewLine]", 
 RowBox[{
  RowBox[{"plot1", "=", 
   RowBox[{"ListLinePlot", "[", 
    RowBox[{
     RowBox[{"{", 
      RowBox[{"tab1", ",", "tab2", ",", "tabL1", ",", "tabL2"}], "}"}], ",", 
     RowBox[{"Frame", "\[Rule]", "True"}], ",", 
     RowBox[{"FrameLabel", "\[Rule]", 
      RowBox[{"{", 
       RowBox[{"\"\<sJ\>\"", ",", "\"\<sA\>\""}], "}"}]}], ",", 
     RowBox[{"PlotStyle", "\[Rule]", 
      RowBox[{"{", 
       RowBox[{"Blue", ",", "Red", ",", 
        RowBox[{"{", 
         RowBox[{"Blue", ",", "Dashed"}], "}"}], ",", 
        RowBox[{"{", 
         RowBox[{"Red", ",", "Dashed"}], "}"}]}], "}"}]}], ",", 
     RowBox[{"AspectRatio", "\[Rule]", "1"}], ",", 
     RowBox[{"ImageSize", "\[Rule]", "200"}], ",", 
     RowBox[{"FrameTicks", "\[Rule]", "fticks"}], ",", 
     RowBox[{"PlotRange", "\[Rule]", 
      RowBox[{"{", 
       RowBox[{
        RowBox[{"{", 
         RowBox[{"0.5", ",", "1"}], "}"}], ",", 
        RowBox[{"{", 
         RowBox[{"0.5", ",", "1"}], "}"}]}], "}"}]}], ",", 
     RowBox[{"FrameStyle", "\[Rule]", 
      RowBox[{"(", 
       RowBox[{"Directive", "[", 
        RowBox[{"{", 
         RowBox[{
          RowBox[{"FontFamily", "\[Rule]", "\"\<Helvetica\>\""}], ",", 
          RowBox[{"FontSize", "\[Rule]", "12"}]}], "}"}], "]"}], ")"}]}], ",", 
     RowBox[{"DataRange", "\[Rule]", 
      RowBox[{"{", 
       RowBox[{"0.5", ",", "1"}], "}"}]}], ",", 
     RowBox[{"AxesOrigin", "\[Rule]", 
      RowBox[{"{", 
       RowBox[{"0", ",", "0"}], "}"}]}], ",", 
     RowBox[{"Filling", "\[Rule]", 
      RowBox[{"{", 
       RowBox[{
        RowBox[{"1", "\[Rule]", "Bottom"}], ",", 
        RowBox[{"2", "\[Rule]", "Top"}], ",", 
        RowBox[{"3", "\[Rule]", "Bottom"}], ",", 
        RowBox[{"4", "\[Rule]", "Top"}]}], "}"}]}], ",", 
     RowBox[{"FillingStyle", "\[Rule]", 
      RowBox[{"{", 
       RowBox[{
        RowBox[{"{", 
         RowBox[{"Orange", ",", 
          RowBox[{"Opacity", "[", "0.2", "]"}]}], "}"}], ",", 
        RowBox[{"{", 
         RowBox[{"Blue", ",", 
          RowBox[{"Opacity", "[", "0.2", "]"}]}], "}"}]}], "}"}]}], ",", 
     RowBox[{"ImagePadding", "\[Rule]", 
      RowBox[{"{", 
       RowBox[{
        RowBox[{"{", 
         RowBox[{"50", ",", "30"}], "}"}], ",", 
        RowBox[{"{", 
         RowBox[{"40", ",", "20"}], "}"}]}], "}"}]}]}], "]"}]}], 
  ";"}], "\[IndentingNewLine]", 
 RowBox[{
  RowBox[{"plot2", "=", 
   RowBox[{"Plot", "[", 
    RowBox[{
     FractionBox[
      RowBox[{"1", "-", "sA"}], "kpJ"], ",", 
     RowBox[{"{", 
      RowBox[{"sA", ",", "0.5", ",", "1"}], "}"}], ",", 
     RowBox[{"PlotStyle", "\[Rule]", 
      RowBox[{"{", "Purple", "}"}]}], ",", 
     RowBox[{"Filling", "\[Rule]", 
      RowBox[{"{", 
       RowBox[{"1", "\[Rule]", "Bottom"}], "}"}]}], ",", 
     RowBox[{"FillingStyle", "\[Rule]", 
      RowBox[{"{", 
       RowBox[{"Directive", "[", 
        RowBox[{
         RowBox[{"Opacity", "[", "0.35", "]"}], ",", "Purple"}], "]"}], 
       "}"}]}]}], "]"}]}], ";"}], "\[IndentingNewLine]", 
 RowBox[{
  RowBox[{"plot3", "=", 
   RowBox[{"Plot", "[", 
    RowBox[{
     RowBox[{"1", "-", 
      RowBox[{"kpA", " ", "sA"}]}], ",", 
     RowBox[{"{", 
      RowBox[{"sA", ",", "0.5", ",", "1"}], "}"}], ",", 
     RowBox[{"PlotStyle", "\[Rule]", 
      RowBox[{"{", "Red", "}"}]}], ",", 
     RowBox[{"Filling", "\[Rule]", 
      RowBox[{"{", 
       RowBox[{"1", "\[Rule]", "Bottom"}], "}"}]}], ",", 
     RowBox[{"FillingStyle", "\[Rule]", 
      RowBox[{"{", 
       RowBox[{"Directive", "[", 
        RowBox[{
         RowBox[{"Opacity", "[", "0.35", "]"}], ",", "Red"}], "]"}], 
       "}"}]}]}], "]"}]}], ";"}], "\[IndentingNewLine]", 
 RowBox[{"Show", "[", 
  RowBox[{"{", 
   RowBox[{"plot1", ",", "plot2"}], "}"}], "]"}]}], "Input",
 CellChangeTimes->{{3.58411875174496*^9, 3.584118766550391*^9}, {
   3.584119015749168*^9, 3.584119104966282*^9}, {3.584119173604479*^9, 
   3.584119177340466*^9}, 3.5841192605832653`*^9, {3.584119309359144*^9, 
   3.584119333020095*^9}, {3.5841194497346*^9, 3.5841195274511137`*^9}, {
   3.584119607515334*^9, 3.584119641321649*^9}, {3.584119684126647*^9, 
   3.584119694826921*^9}, {3.584119801571281*^9, 3.5841198658578863`*^9}, {
   3.584119903484273*^9, 3.584119986288048*^9}, {3.5841242922043953`*^9, 
   3.584124340622287*^9}, {3.584126606029327*^9, 3.584126644273992*^9}, {
   3.584126780792097*^9, 3.58412690132379*^9}, 3.584126972768849*^9, {
   3.584127904828491*^9, 3.584127944965231*^9}, {3.584277089201236*^9, 
   3.5842770907130833`*^9}, {3.58427713937862*^9, 3.584277228902894*^9}, {
   3.5842772861286097`*^9, 3.584277288326573*^9}, {3.58427735810366*^9, 
   3.584277428843751*^9}, {3.584277493218919*^9, 3.584277493314445*^9}, {
   3.584292042450101*^9, 3.5842920451274643`*^9}, {3.584292404153451*^9, 
   3.5842924452410593`*^9}, {3.5842924878101463`*^9, 
   3.5842924895142317`*^9}, {3.58488837992347*^9, 3.584888416663525*^9}, {
   3.584888563947282*^9, 3.5848885916411133`*^9}, {3.584888631533155*^9, 
   3.584888642315424*^9}, {3.5848911940309153`*^9, 3.584891194249981*^9}, {
   3.5848919345563793`*^9, 3.584891951049789*^9}, {3.5848927080234327`*^9, 
   3.584892730910399*^9}, {3.58489282102664*^9, 3.584892821391795*^9}, {
   3.584892851504099*^9, 3.5848928644617434`*^9}, {3.584892919491726*^9, 
   3.584892969425769*^9}, {3.584893020167183*^9, 3.584893097581423*^9}, {
   3.5848934567430563`*^9, 3.584893459372212*^9}, {3.584893506560625*^9, 
   3.584893664194195*^9}, {3.5848937195549517`*^9, 3.584893734981345*^9}, {
   3.584893786500855*^9, 3.584893800313163*^9}, {3.584893858833784*^9, 
   3.584893882078641*^9}, {3.5848942287831917`*^9, 3.584894228935463*^9}, {
   3.585077207155683*^9, 3.5850772157207747`*^9}, {3.585077345633203*^9, 
   3.5850773766109343`*^9}, {3.585077428134495*^9, 3.585077430800621*^9}, {
   3.585077680739131*^9, 3.585077684395544*^9}, {3.5850777514877787`*^9, 
   3.585077768980268*^9}, {3.585077977373621*^9, 
   3.585077980236669*^9}},ExpressionUUID->"afd8a395-c03a-4b43-8c02-\
e78f4c4156be"],

Cell[BoxData[
 GraphicsBox[{{{}, GraphicsComplexBox[CompressedData["
1:eJztlV1Ik1EYgJclkSWISDY0pVmUYVppIqG+k0hNLXIZmGmklglRzR/StHah
jEqoSf5UYhApKZrrQvIPEtyFWOgC8Y+M3H+6fT+CKFRQbd9h72Ef3XUT5YHx
8ezi3Tnfs4ezq+CG4rKXRCKZdH5cT7IMYNd499U9s4NiIETtyDRASnFfaNa8
HdqVCT6zbQbQlGV1z0odsLYvV6NbNYBaXhY5nO2AVGNVgDbFCJce9J7Of+KA
lqeuZYSp+jv6pjkHMJmugUaoWdw/lidlINE5TZlggqDVreNDOQw4hzknmqAo
0CTRtjJAxpmgbeJEUtwCA9HCMkNGWnVEjowF5+acA83Q6PUtMqCIBdc0n1kz
lBd+Sr/fxUK4a3v7LBA0vXK7gmeh2jWuygKdnbeifsZwMDHuWhboCJGpkqo5
CBUGWuHe43N+G3QclLiOq7RCvKphpHILD8L2dFawzTAXSjN5EMYF2MA/ZnpK
1sJDkbBsEPaq9m62mQfh9Q3YgLzXZRCO6/MFWdheLmVhnJYyeS4iEx+UiQ/K
xAdl4mMJmfigTHxQJj7syPXCgSmbBB+UYwQfDmTigzLxQZn4YJCJD8rEB2Xi
g0UWjqukTHxQJj44ZOKDMvHBiXzwIh+8yAcv8iF+GiD/5U2tdxiLvZRXNOhL
aljsJVH+cHTQymIv7aojK20ZHPZi2OQr3dzPYS95ozkHxnbz2MveYf+PY008
9uL+fXcvbnb34mZ3L55+zCI/ZpEfi8iPReTHIvJjRXb34unHKvJjE/mxifys
9+Lp49/r5br0qny6wYG9pHGanmszDuxFLW/WLwQy2Evr58NHvbIZ7GX+R9nI
fDODvQwqguJLpxjspbF84O17PxZ7sX/I6l1KZ7GXLGYbP6lmsRdl7s7+oWEW
e+EuJutT1+j90tG5p7Y7gsNeXlj7v0oLOOwl6nlxRWwzh70o+qO6C9/R+2U+
JPjN8e/0fjmpt2+HCB57ef1I07V8nt4vaxvnDurq6P0SLLvCqwbo/bJjsdtX
Yl2/X/6XXmIzThliD3HYi/xstPlMD4e9VCYfW5U6/0/uXmojw6fienjsxdOP
UeTHKPKzfr94+lnvxdPH39/L7/nPv/8F2nTGoQ==
     "], {{{}, 
       {RGBColor[0, 0, 1], Opacity[0.2], EdgeForm[None], 
        GraphicsGroupBox[
         PolygonBox[{{1, 209, 210, 51, 50, 49, 48, 47, 46, 45, 44, 43, 42, 41,
           40, 39, 38, 37, 36, 35, 34, 33, 32, 31, 30, 29, 28, 27, 26, 25, 24,
           23, 22, 21, 20, 19, 18, 17, 16, 15, 14, 13, 12, 11, 10, 9, 8, 7, 6,
           5, 4, 3, 2}}]]}, 
       {RGBColor[1, 0.5, 0], Opacity[0.2], EdgeForm[None], 
        GraphicsGroupBox[
         PolygonBox[{{59, 208, 52, 53, 54, 55, 56, 57, 58}}]]}, {}, {}, 
       {RGBColor[0, 0, 1], Opacity[0.2], EdgeForm[None], 
        GraphicsGroupBox[
         PolygonBox[{{103, 206, 207, 153, 152, 151, 150, 149, 148, 147, 146, 
          145, 144, 143, 142, 141, 140, 139, 138, 137, 136, 135, 134, 133, 
          132, 131, 130, 129, 128, 127, 126, 125, 124, 123, 122, 121, 120, 
          119, 118, 117, 116, 115, 114, 113, 112, 111, 110, 109, 108, 107, 
          106, 105, 104}}]]}, 
       {RGBColor[1, 0.5, 0], Opacity[0.2], EdgeForm[None], 
        GraphicsGroupBox[
         PolygonBox[{{158, 205, 154, 155, 156, 
          157}}]]}, {}, {}, {}, {}, {}, {}, {}, {}, {}, {}, {}, {}, {}, {}, \
{}, {}, {}, {}, {}, {}, {}}, {{}, {}, 
       {RGBColor[0, 0, 1], 
        LineBox[{1, 2, 3, 4, 5, 6, 7, 8, 9, 10, 11, 12, 13, 14, 15, 16, 17, 
         18, 19, 20, 21, 22, 23, 24, 25, 26, 27, 28, 29, 30, 31, 32, 33, 34, 
         35, 36, 37, 38, 39, 40, 41, 42, 43, 44, 45, 46, 47, 48, 49, 50, 
         51}]}, 
       {RGBColor[1, 0, 0], 
        LineBox[{52, 53, 54, 55, 56, 57, 58, 59, 60, 61, 62, 63, 64, 65, 66, 
         67, 68, 69, 70, 71, 72, 73, 74, 75, 76, 77, 78, 79, 80, 81, 82, 83, 
         84, 85, 86, 87, 88, 89, 90, 91, 92, 93, 94, 95, 96, 97, 98, 99, 100, 
         101, 102}]}, 
       {RGBColor[0, 0, 1], Dashing[{Small, Small}], 
        LineBox[{103, 104, 105, 106, 107, 108, 109, 110, 111, 112, 113, 114, 
         115, 116, 117, 118, 119, 120, 121, 122, 123, 124, 125, 126, 127, 128,
          129, 130, 131, 132, 133, 134, 135, 136, 137, 138, 139, 140, 141, 
         142, 143, 144, 145, 146, 147, 148, 149, 150, 151, 152, 153}]}, 
       {RGBColor[1, 0, 0], Dashing[{Small, Small}], 
        LineBox[{154, 155, 156, 157, 158, 159, 160, 161, 162, 163, 164, 165, 
         166, 167, 168, 169, 170, 171, 172, 173, 174, 175, 176, 177, 178, 179,
          180, 181, 182, 183, 184, 185, 186, 187, 188, 189, 190, 191, 192, 
         193, 194, 195, 196, 197, 198, 199, 200, 201, 202, 203, 
         204}]}}}], {}}, GraphicsComplexBox[CompressedData["
1:eJxNVAs0lGkYnlGInXLZ0KhZZemoztY4m9y2HiZ0c8tum6yV7BKSSMqlcpck
JKuSyyoRKqlccqabckmuqwxF/mFmzJgxP9WqEPvX2T1n33O+8533PM/7PO97
vvN+y7wOuHgr0Gg0J+p8vtcGRSjSaARmx5XL978SQb8lz8DHmUCiIas4w1eE
Z6rHEtKKCQQVD3gvkAnxUU1g8eYDgbBI+xPNR4T4Wpi6gbuZD9VtarFtikKI
c97GbcnnY8Y3auOKZAE4i/ks9TE+1Hsv7H2iLcDOo0kfL2waRPy5PS5VF4aw
63rIt6dyBxGzPUp77JshEIXDBZWjg8j5ddN6/2uD0I/S8rpsMwRmDXelJXsQ
Er2Ww81/DOH2730R9lw+ctIbel2FQ+hhuBRe2Ur1IYg4XmopgOec0Mwd7QQ+
fao+YpIiwFx7zrCtO4GyyRu34oYEWNQQTtd9MAC7RomlubkQZlLdYdPm1/B2
u840OilE1h31jG5hP6w6Vpq/HBCiWndPs768D/kM4+v1bBG0DJWaSKU+1K4a
9zqUJMK6FsUf/Rmv8Ej3b5/k1yLs869IP6T9Eg4dMQ96Vw/j1bWKs7PsXmT6
Nu2SJQxDPYVhYGbWA8/Gc5vNeMOIVuOGjzvxsGiiNEG6XAzFZJ1Yi4BunFIO
m+t1TAzHglYd49AXiBto5Wm0idHl3nPwaupzmGb3y+INJdCtXP9La2YXeAbG
zrsjJQid6zQRk/8XpkPnzwt5JgHjw52fq2s70Vdymb5VfwR7k0Jtsus6YF1Y
5+QWMoLJcC1yqrIdGYGGss66ETh3nqsdJFuRt5jTzGBKwfZq/9NgTgvWpA1P
R/tJkWh5U8PXtBmRQrvgmodS+Dja5SrZNsFeYY3FCk0ZuCUJt4tCGqBKum2n
e8lg8nbJGp+yJ4i7b1WaUyOD2WG/+mhuHWJ+Kt8ZrDKKCuvdohz5Q1i08uxU
9ozC7/RCG6N39zCgZRM/r3oUdSG6iTtYtVAxNNe2VpZDWXqwPyGpCnJtseQH
Dzk8X5j4BxTdgmu7nubBcjm2FGQtusa4gfKdF5MWzFK487I302NFeFTXYRW4
g4TVM/r+Q6F5cH2X6qBcRCLQ/KttU+rpaElLmJydJUGtBiF3cNqwKo+h9b0R
gcenNFfRLomgyVEtnNNF8W9G2E6rR4N9YuNp5kICxIb5o1X3RTC52BKWwCVx
5UzT/nBmEkjxpvYYCcXP22Uxox6EW1MeTxmq1D6dV3XUbBWhofG73+wqKDyW
pNewUhCtVXKX85ryjy72imSGwYMrEjx8R6I6XMdAQcMTbysD9iopEjC1PTmD
5yKoeXj0FJVRfpMK9jy9VDwt6119uYfSC2qbuMs6iiIXHbdlJKXn7m0fxfSF
1vKqA56TlJ7x2fcqGs5YeDZkXZwCgeyLTd3dPBHWlkxo8q6SyKhijIuWpkE+
EezX9YLEFjHfqlfvOJpzyzO3y0gYOqQQ91gBsAh2LE1/T+UafL0TTFeMvWSZ
sD9R9YXJeUwNKxTS3+da0wm02ok5l3qpeds47APFlH/mmceBBWmIXnI/cd/z
z3ypULw0Cu6PpyokIxRen7+yXy8QLVnZjUYTlL/CvDv1LHfE0vxdmqZI9CX2
NGQxN8OjslPn/AxVHx8uM9Ng47//jPZv/O89v8Q/Sq9vJw==
    "], {{{}, 
      {RGBColor[0.5, 0, 0.5], Opacity[0.35], EdgeForm[None], 
       GraphicsGroupBox[
        PolygonBox[{{1, 78, 79, 50, 77, 70, 76, 64, 69, 75, 59, 63, 68, 74, 
         55, 58, 62, 67, 73, 52, 54, 57, 61, 66, 72, 49, 48, 47, 46, 45, 44, 
         43, 42, 41, 40, 39, 38, 37, 36, 35, 34, 33, 32, 31, 30, 29, 28, 27, 
         26, 25, 24, 23, 22, 21, 20, 19, 18, 17, 16, 15, 14, 13, 12, 11, 10, 
         9, 8, 7, 6, 5, 4, 3, 2, 51, 53, 56, 60, 65, 
         71}}]]}, {}, {}}, {{}, {}, 
      {RGBColor[0.5, 0, 0.5], 
       LineBox[{1, 71, 65, 60, 56, 53, 51, 2, 3, 4, 5, 6, 7, 8, 9, 10, 11, 12,
         13, 14, 15, 16, 17, 18, 19, 20, 21, 22, 23, 24, 25, 26, 27, 28, 29, 
        30, 31, 32, 33, 34, 35, 36, 37, 38, 39, 40, 41, 42, 43, 44, 45, 46, 
        47, 48, 49, 72, 66, 61, 57, 54, 52, 73, 67, 62, 58, 55, 74, 68, 63, 
        59, 75, 69, 64, 76, 70, 77, 50}]}}}]},
  AspectRatio->1,
  Axes->True,
  AxesOrigin->{0, 0},
  Frame->True,
  FrameLabel->{{
     FormBox["\"sA\"", TraditionalForm], None}, {
     FormBox["\"sJ\"", TraditionalForm], None}},
  FrameStyle->Directive[{FontFamily -> "Helvetica", FontSize -> 12}],
  FrameTicks->{{}, {{0.5, 
      FormBox["0.5`", TraditionalForm]}, {0.75, 
      FormBox["0.75`", TraditionalForm]}, {1, 
      FormBox["1", TraditionalForm]}}, {{0.5, 
      FormBox["0.5`", TraditionalForm]}, {0.75, 
      FormBox["0.75`", TraditionalForm]}, {1, 
      FormBox["1", TraditionalForm]}}, {}},
  ImagePadding->{{50, 30}, {40, 20}},
  ImageSize->200,
  Method->{},
  PlotRange->{{0.5, 1}, {0.5, 1}},
  PlotRangeClipping->True,
  PlotRangePadding->{Automatic, Automatic}]], "Output",
 CellChangeTimes->{
  3.584888417274211*^9, {3.584888553947789*^9, 3.584888592141494*^9}, 
   3.584888643080791*^9, 3.584891215423799*^9, 3.58489132717909*^9, 
   3.584891701402389*^9, {3.584891913758628*^9, 3.584891951927246*^9}, 
   3.584892404453412*^9, {3.5848927133866796`*^9, 3.584892731300476*^9}, 
   3.58489282224929*^9, {3.584892862181609*^9, 3.584892864797575*^9}, {
   3.584892926602174*^9, 3.5848929699563*^9}, {3.584893021036512*^9, 
   3.584893098457242*^9}, {3.584893457326342*^9, 3.58489345996146*^9}, {
   3.584893507081018*^9, 3.584893664568495*^9}, {3.5848937217814503`*^9, 
   3.584893735564501*^9}, {3.584893787628821*^9, 3.584893801142058*^9}, {
   3.5848938607179537`*^9, 3.584893882436988*^9}, 3.5848942442240257`*^9, 
   3.585077225356657*^9, {3.5850773555252953`*^9, 3.585077377115162*^9}, 
   3.5850774520736103`*^9, 3.5850777056408997`*^9, 3.585077769184681*^9, 
   3.585222757687192*^9, 
   3.5852228199840593`*^9},ExpressionUUID->"e2848d46-95bc-46eb-957f-\
2c44a9d65991"]
}, Open  ]]
}, Closed]],

Cell[CellGroupData[{

Cell["(* find dA for sA *) with residency", "Subsubsection",
 CellChangeTimes->{{3.584124352114696*^9, 3.5841243802646637`*^9}, 
   3.584235121475643*^9, 3.584711172516533*^9, 3.584711374932325*^9, 
   3.585080094894174*^9, {3.585325134527337*^9, 
   3.58532513486773*^9}},ExpressionUUID->"3ba6185a-c33c-409f-9ee3-\
392d9dc73953"],

Cell[BoxData[{
 RowBox[{
  RowBox[{"kA", "=", 
   RowBox[{"2", "^", "1"}]}], ";"}], "\[IndentingNewLine]", 
 RowBox[{
  RowBox[{"kpJ", "=", "0.55"}], ";"}], "\[IndentingNewLine]", 
 RowBox[{
  RowBox[{"ksJ", "=", "0.8"}], ";"}], "\[IndentingNewLine]", 
 RowBox[{
  RowBox[{"krho", "=", "0.5"}], ";"}]}], "Input",
 CellChangeTimes->{{3.58411860966164*^9, 3.584118625675131*^9}, {
   3.584118686248884*^9, 3.584118688124292*^9}, 3.584118745503849*^9, {
   3.5841191159161863`*^9, 3.584119124381537*^9}, {3.584119376654723*^9, 
   3.584119416551413*^9}, {3.584119999568879*^9, 3.584120046994478*^9}, {
   3.584124284832683*^9, 3.584124285984372*^9}, {3.584124391580917*^9, 
   3.5841244179059143`*^9}, {3.584124448440926*^9, 3.58412452823075*^9}, {
   3.584124584038205*^9, 3.584124597546112*^9}, {3.584125126927017*^9, 
   3.5841251477199583`*^9}, {3.584125194302795*^9, 3.584125230715396*^9}, {
   3.584125655811685*^9, 3.5841256570077143`*^9}, 3.584128253622967*^9, {
   3.584129893006487*^9, 3.5841298954588013`*^9}, {3.584138987171623*^9, 
   3.584138998259448*^9}, {3.584276952195352*^9, 3.584276953865756*^9}, 
   3.584277514826951*^9, {3.584277595824317*^9, 3.584277610606792*^9}, 
   3.5842915083688507`*^9, {3.5842918777608232`*^9, 3.584291878136656*^9}, {
   3.584711176509522*^9, 3.584711182788903*^9}, {3.584711357503182*^9, 
   3.5847113857239313`*^9}, {3.584719931497438*^9, 3.584719942269308*^9}, {
   3.584729629255088*^9, 3.5847296299412823`*^9}, 3.584739186502721*^9, {
   3.5847419291912107`*^9, 3.584741932590332*^9}, {3.584744681695339*^9, 
   3.584744683406098*^9}, {3.585070304022373*^9, 3.585070304149865*^9}, 
   3.585070383988388*^9, {3.585070699310717*^9, 3.5850706995240593`*^9}, {
   3.58507075419368*^9, 3.585070755329278*^9}, {3.585071069523396*^9, 
   3.5850710739231443`*^9}, {3.585071148193253*^9, 3.58507116324693*^9}, {
   3.585071288379939*^9, 3.585071288881077*^9}, 3.5850713558063793`*^9, {
   3.58507142553118*^9, 
   3.585071437394257*^9}},ExpressionUUID->"94502961-578e-4086-8068-\
b3c6bbc96670"],

Cell[BoxData[{
 RowBox[{
  RowBox[{"kpA", "=", "0.77"}], ";"}], "\[IndentingNewLine]", 
 RowBox[{
  RowBox[{"ksA", "=", "0.65"}], ";"}]}], "Input",
 CellChangeTimes->{{3.584797988977857*^9, 3.584798003589699*^9}, {
  3.58507006871446*^9, 
  3.585070070784585*^9}},ExpressionUUID->"c7157b5b-61a4-4e22-979b-\
38d7d4e8457b"],

Cell[CellGroupData[{

Cell[BoxData[
 RowBox[{"SolveR3strict", "[", 
  RowBox[{
  "ksA", ",", "ksJ", ",", "kA", ",", "0", ",", "kpA", ",", "kpJ", ",", 
   "0.5"}], "]"}]], "Input",
 CellChangeTimes->{{3.5842851371793337`*^9, 3.5842851835671883`*^9}, {
   3.5842852489424467`*^9, 3.584285251901988*^9}, 3.584286178207778*^9, {
   3.5842862282364483`*^9, 3.584286228604199*^9}, 3.584286334451399*^9, 
   3.584286847841968*^9, {3.584286948975504*^9, 3.584286952015399*^9}, 
   3.584287054173534*^9, {3.584728070971829*^9, 3.5847280745153723`*^9}, 
   3.584732638661495*^9, {3.5847326970982447`*^9, 3.584732712202173*^9}, 
   3.584741463254059*^9, {3.5847434591037703`*^9, 3.5847434595285673`*^9}, {
   3.585070175054285*^9, 
   3.5850701758701897`*^9}},ExpressionUUID->"e2a87e46-f2e5-4dc5-93ad-\
e15734b4ef78"],

Cell[BoxData["0.17762267665549564`"], "Output",
 CellChangeTimes->{{3.5842869426271353`*^9, 3.58428705457409*^9}, 
   3.584290801117309*^9, {3.584290852266673*^9, 3.584290875749325*^9}, 
   3.584290906149721*^9, {3.5842909775316257`*^9, 3.584290998548004*^9}, {
   3.584291183543618*^9, 3.584291197209744*^9}, {3.5845413455735073`*^9, 
   3.584541447920824*^9}, 3.584541484903267*^9, 3.5845417084155817`*^9, 
   3.584542521217862*^9, 3.584548460458743*^9, 3.5847279211423807`*^9, {
   3.584728051177167*^9, 3.584728074903047*^9}, 3.584728434621892*^9, {
   3.584728465728297*^9, 3.584728470250751*^9}, {3.5847326357115183`*^9, 
   3.5847326404917183`*^9}, {3.584732684115745*^9, 3.5847327136177464`*^9}, 
   3.584741199342701*^9, 3.584741264757019*^9, {3.5847412977393723`*^9, 
   3.584741308158421*^9}, {3.584741370787671*^9, 3.584741391393456*^9}, {
   3.584741430729994*^9, 3.584741466096229*^9}, {3.5847415300115623`*^9, 
   3.5847416044273167`*^9}, {3.584741697563859*^9, 3.5847417354133263`*^9}, 
   3.584744073331439*^9, 3.58474468718582*^9, 3.584798007054685*^9, 
   3.5850695896024942`*^9, 3.5850700724274597`*^9, 3.585070176527659*^9, 
   3.585070305932353*^9, 3.5850703882527657`*^9, 3.585070701148684*^9, 
   3.585070756852775*^9, 3.585071075733471*^9, 3.5850711650312843`*^9, 
   3.5850712958431997`*^9, 3.585071357410081*^9, 
   3.585071439559473*^9},ExpressionUUID->"2abae884-ca54-4e14-9fc7-\
eb14798cc378"]
}, Open  ]],

Cell[CellGroupData[{

Cell[BoxData[
 RowBox[{"SolveR3strict", "[", 
  RowBox[{
  "ksA", ",", "ksJ", ",", "kA", ",", "1", ",", "kpA", ",", "kpJ", ",", 
   "0.5"}], "]"}]], "Input",
 CellChangeTimes->{
  3.584743485518697*^9, {3.585070178572456*^9, 
   3.5850701800224323`*^9}},ExpressionUUID->"455335a7-e998-49c4-8e32-\
27d11ef1891a"],

Cell[BoxData["0.4544394088244766`"], "Output",
 CellChangeTimes->{3.584744074781886*^9, 3.584744687868812*^9, 
  3.584798007962576*^9, 3.585069590266117*^9, 3.585070072996366*^9, 
  3.585070180389535*^9, 3.585070306519504*^9, 3.585070388869369*^9, 
  3.5850707017693167`*^9, 3.585070757448227*^9, 3.585071076447155*^9, 
  3.585071165650528*^9, 3.58507129652416*^9, 3.585071357985586*^9, 
  3.5850714402114*^9},ExpressionUUID->"fffafd1e-aa6c-49eb-9723-52aa60c10899"]
}, Open  ]],

Cell[BoxData[{
 RowBox[{
  RowBox[{
   RowBox[{"Wt", "[", 
    RowBox[{"xpA_", "?", "NumberQ"}], "]"}], ":=", 
   RowBox[{"WdiffFast", "[", 
    RowBox[{
    "kA", ",", "1", ",", "krho", ",", "xpA", ",", "kpJ", ",", "xsA", ",", 
     "ksJ"}], "]"}]}], ";"}], "\[IndentingNewLine]", 
 RowBox[{
  RowBox[{"tab1", "=", 
   RowBox[{"Parallelize", "[", 
    RowBox[{"Table", "[", 
     RowBox[{
      RowBox[{
       RowBox[{"Quiet", "[", 
        RowBox[{"FindRoot", "[", 
         RowBox[{
          RowBox[{"Wt", "[", "xpA", "]"}], ",", 
          RowBox[{"{", 
           RowBox[{"xpA", ",", "0.75", ",", "0.5", ",", "1"}], "}"}]}], "]"}],
         "]"}], "[", 
       RowBox[{"[", 
        RowBox[{"1", ",", "2"}], "]"}], "]"}], ",", 
      RowBox[{"{", 
       RowBox[{"xsA", ",", "0.5", ",", "1", ",", "0.01"}], "}"}]}], "]"}], 
    "]"}]}], ";"}]}], "Input",
 CellChangeTimes->{{3.584225222926792*^9, 3.584225245602899*^9}, {
   3.584225286410942*^9, 3.584225301769965*^9}, {3.5842253322983713`*^9, 
   3.584225334193385*^9}, {3.584225374984818*^9, 3.584225512334606*^9}, 
   3.5842255913423653`*^9, {3.584226071117696*^9, 3.584226077582465*^9}, {
   3.584227117980771*^9, 3.584227120404612*^9}, {3.584228179643388*^9, 
   3.584228193235981*^9}, {3.584228840202783*^9, 3.5842288442963963`*^9}, {
   3.584233522134606*^9, 3.584233523556102*^9}, 3.584234775896688*^9, {
   3.58423489260981*^9, 3.5842349428689833`*^9}, {3.5842350124942303`*^9, 
   3.584235023059723*^9}, {3.584276929611946*^9, 3.584276940203792*^9}, {
   3.5842770331294622`*^9, 3.584277037457262*^9}, {3.5842771031363783`*^9, 
   3.584277104592128*^9}, {3.5842774566169977`*^9, 3.584277467058017*^9}, {
   3.5842921146051598`*^9, 3.5842921166770277`*^9}, {3.584711415695774*^9, 
   3.5847114626440897`*^9}, 3.584711500986051*^9, 3.584711793156898*^9, {
   3.584743428241427*^9, 3.5847434325432987`*^9}, 3.584744757854199*^9, {
   3.585069511693192*^9, 
   3.585069548163175*^9}},ExpressionUUID->"f37d8c54-ea73-4f24-a1f6-\
e574bc34925e"],

Cell[BoxData[{
 RowBox[{
  RowBox[{
   RowBox[{"Wt", "[", 
    RowBox[{"xpA_", "?", "NumberQ"}], "]"}], ":=", 
   RowBox[{"WdiffFast", "[", 
    RowBox[{
    "kA", ",", "0", ",", "krho", ",", "xpA", ",", "kpJ", ",", "xsA", ",", 
     "ksJ"}], "]"}]}], ";"}], "\[IndentingNewLine]", 
 RowBox[{
  RowBox[{"tab2", "=", 
   RowBox[{"Parallelize", "[", 
    RowBox[{"Table", "[", 
     RowBox[{
      RowBox[{
       RowBox[{"Quiet", "[", 
        RowBox[{"FindRoot", "[", 
         RowBox[{
          RowBox[{"Wt", "[", "xpA", "]"}], ",", 
          RowBox[{"{", 
           RowBox[{"xpA", ",", "0.75", ",", "0.5", ",", "1"}], "}"}]}], "]"}],
         "]"}], "[", 
       RowBox[{"[", 
        RowBox[{"1", ",", "2"}], "]"}], "]"}], ",", 
      RowBox[{"{", 
       RowBox[{"xsA", ",", "0.5", ",", "1", ",", "0.01"}], "}"}]}], "]"}], 
    "]"}]}], ";"}]}], "Input",
 CellChangeTimes->{{3.584225659092997*^9, 3.584225669404201*^9}, {
   3.584226085775455*^9, 3.5842260877422457`*^9}, {3.584227116484791*^9, 
   3.584227121372652*^9}, 3.584228181683372*^9, {3.584228216149077*^9, 
   3.58422822498027*^9}, {3.584228868496558*^9, 3.58422886960005*^9}, {
   3.584229044454571*^9, 3.584229045741341*^9}, {3.584233560990028*^9, 
   3.584233564331561*^9}, 3.5842347773678713`*^9, {3.5842350335166483`*^9, 
   3.584235038076496*^9}, {3.584276966028865*^9, 3.584276974194169*^9}, {
   3.584277057658494*^9, 3.584277059000877*^9}, {3.584277108144267*^9, 
   3.584277108231933*^9}, {3.584277459314206*^9, 3.584277474233746*^9}, 
   3.584291950872199*^9, {3.5842921096293497`*^9, 3.584292112189056*^9}, {
   3.584711743406631*^9, 3.584711754444113*^9}, 3.584711794530491*^9, 
   3.584744052348413*^9, {3.5850696219131403`*^9, 3.585069644096809*^9}, {
   3.58506968610791*^9, 
   3.585069687531793*^9}},ExpressionUUID->"fa020bd2-e909-4da8-97e5-\
22d703475cdc"],

Cell[BoxData[{
 RowBox[{
  RowBox[{
   RowBox[{"Wt", "[", 
    RowBox[{"xpA_", "?", "NumberQ"}], "]"}], ":=", 
   RowBox[{"WdiffL", "[", 
    RowBox[{
    "kA", ",", "1", ",", "krho", ",", "xpA", ",", "kpJ", ",", "xsA", ",", 
     "ksJ"}], "]"}]}], ";"}], "\[IndentingNewLine]", 
 RowBox[{
  RowBox[{"tabL1", "=", 
   RowBox[{"Parallelize", "[", 
    RowBox[{"Table", "[", 
     RowBox[{
      RowBox[{
       RowBox[{"Quiet", "[", 
        RowBox[{"FindRoot", "[", 
         RowBox[{
          RowBox[{"Wt", "[", "xpA", "]"}], ",", 
          RowBox[{"{", 
           RowBox[{"xpA", ",", "0.75", ",", "0.5", ",", "1"}], "}"}]}], "]"}],
         "]"}], "[", 
       RowBox[{"[", 
        RowBox[{"1", ",", "2"}], "]"}], "]"}], ",", 
      RowBox[{"{", 
       RowBox[{"xsA", ",", "0.5", ",", "1", ",", "0.01"}], "}"}]}], "]"}], 
    "]"}]}], ";"}]}], "Input",
 CellChangeTimes->{{3.584225222926792*^9, 3.584225245602899*^9}, {
   3.584225286410942*^9, 3.584225301769965*^9}, {3.5842253322983713`*^9, 
   3.584225334193385*^9}, {3.584225374984818*^9, 3.584225512334606*^9}, 
   3.5842255913423653`*^9, {3.58422569653258*^9, 3.584225703772485*^9}, {
   3.584226090782395*^9, 3.58422609347014*^9}, {3.5842271149661207`*^9, 
   3.5842271226367083`*^9}, 3.5842281827473373`*^9, {3.5842282331224117`*^9, 
   3.584228235242243*^9}, {3.584228926504017*^9, 3.584228927606955*^9}, {
   3.584235043502232*^9, 3.584235048660118*^9}, {3.5842769776182737`*^9, 
   3.5842769826029882`*^9}, {3.584277062905714*^9, 3.584277064024887*^9}, {
   3.5842771145043287`*^9, 3.584277114603888*^9}, {3.584277479929983*^9, 
   3.5842774820496883`*^9}, {3.5842921438549023`*^9, 3.584292145300441*^9}, {
   3.5842923439145727`*^9, 3.584292348081218*^9}, {3.584711762851733*^9, 
   3.5847117959140787`*^9}, 3.5847447599732037`*^9, {3.585069676981889*^9, 
   3.585069707333906*^9}},ExpressionUUID->"5616d801-4ff2-4d91-a110-\
0b4391c14fec"],

Cell[BoxData[{
 RowBox[{
  RowBox[{
   RowBox[{"Wt", "[", 
    RowBox[{"xpA_", "?", "NumberQ"}], "]"}], ":=", 
   RowBox[{"WdiffL", "[", 
    RowBox[{
    "kA", ",", "0", ",", "krho", ",", "xpA", ",", "kpJ", ",", "xsA", ",", 
     "ksJ"}], "]"}]}], ";"}], "\[IndentingNewLine]", 
 RowBox[{
  RowBox[{"tabL2", "=", 
   RowBox[{"Parallelize", "[", 
    RowBox[{"Table", "[", 
     RowBox[{
      RowBox[{
       RowBox[{"Quiet", "[", 
        RowBox[{"FindRoot", "[", 
         RowBox[{
          RowBox[{"Wt", "[", "xpA", "]"}], ",", 
          RowBox[{"{", 
           RowBox[{"xpA", ",", "0.75", ",", "0.5", ",", "1"}], "}"}]}], "]"}],
         "]"}], "[", 
       RowBox[{"[", 
        RowBox[{"1", ",", "2"}], "]"}], "]"}], ",", 
      RowBox[{"{", 
       RowBox[{"xsA", ",", "0.5", ",", "1", ",", "0.01"}], "}"}]}], "]"}], 
    "]"}]}], ";"}]}], "Input",
 CellChangeTimes->{{3.584225659092997*^9, 3.584225669404201*^9}, {
   3.5842256996525717`*^9, 3.5842257070434637`*^9}, {3.584226095742071*^9, 
   3.58422609983016*^9}, {3.5842271243566313`*^9, 3.584227125596513*^9}, 
   3.584228184115335*^9, {3.5842282381231613`*^9, 3.584228239930181*^9}, {
   3.5842350523793*^9, 3.584235061698941*^9}, {3.584276990924527*^9, 
   3.5842769963143883`*^9}, {3.58427706730474*^9, 3.584277068352593*^9}, {
   3.584277112272114*^9, 3.584277112391795*^9}, {3.5842774854656878`*^9, 
   3.584277487073523*^9}, {3.584292149180584*^9, 3.584292152396432*^9}, {
   3.5842923454890957`*^9, 3.58429234907307*^9}, {3.584711765307705*^9, 
   3.584711797034103*^9}, 3.5847447305018387`*^9, {3.585069712299878*^9, 
   3.585069723411367*^9}},ExpressionUUID->"f9f52dae-1728-40d7-982a-\
c14ba9374300"],

Cell[CellGroupData[{

Cell[BoxData[
 RowBox[{"ListLinePlot", "[", 
  RowBox[{
   RowBox[{"{", 
    RowBox[{"tab1", ",", "tab2", ",", "tabL1", ",", "tabL2"}], "}"}], ",", 
   RowBox[{"Frame", "\[Rule]", "True"}], ",", 
   RowBox[{"FrameLabel", "\[Rule]", 
    RowBox[{"{", 
     RowBox[{"\"\<sA\>\"", ",", "\"\<pA\>\""}], "}"}]}], ",", 
   RowBox[{"PlotStyle", "\[Rule]", 
    RowBox[{"{", 
     RowBox[{"Blue", ",", "Red", ",", 
      RowBox[{"{", 
       RowBox[{"Blue", ",", "Dashed"}], "}"}], ",", 
      RowBox[{"{", 
       RowBox[{"Red", ",", "Dashed"}], "}"}]}], "}"}]}], ",", 
   RowBox[{"AspectRatio", "\[Rule]", "1"}], ",", 
   RowBox[{"ImageSize", "\[Rule]", "200"}], ",", 
   RowBox[{"FrameTicks", "\[Rule]", 
    RowBox[{"{", 
     RowBox[{
      RowBox[{"{", 
       RowBox[{"0.5", ",", "0.75", ",", "1"}], "}"}], ",", 
      RowBox[{"{", 
       RowBox[{"0.5", ",", "0.75", ",", "1"}], "}"}]}], "}"}]}], ",", 
   RowBox[{"PlotRange", "\[Rule]", 
    RowBox[{"{", 
     RowBox[{
      RowBox[{"{", 
       RowBox[{"0.5", ",", "1"}], "}"}], ",", 
      RowBox[{"{", 
       RowBox[{"0.5", ",", "1"}], "}"}]}], "}"}]}], ",", 
   RowBox[{"FrameStyle", "\[Rule]", 
    RowBox[{"(", 
     RowBox[{"Directive", "[", 
      RowBox[{"{", 
       RowBox[{
        RowBox[{"FontFamily", "\[Rule]", "\"\<Helvetica\>\""}], ",", 
        RowBox[{"FontSize", "\[Rule]", "12"}]}], "}"}], "]"}], ")"}]}], ",", 
   RowBox[{"DataRange", "\[Rule]", 
    RowBox[{"{", 
     RowBox[{"0.5", ",", "1"}], "}"}]}], ",", 
   RowBox[{"AxesOrigin", "\[Rule]", 
    RowBox[{"{", 
     RowBox[{"0", ",", "0"}], "}"}]}], ",", 
   RowBox[{"Filling", "\[Rule]", 
    RowBox[{"{", 
     RowBox[{
      RowBox[{"1", "\[Rule]", "Bottom"}], ",", 
      RowBox[{"2", "\[Rule]", "Top"}], ",", 
      RowBox[{"3", "\[Rule]", "Bottom"}], ",", 
      RowBox[{"4", "\[Rule]", "Top"}]}], "}"}]}], ",", 
   RowBox[{"FillingStyle", "\[Rule]", 
    RowBox[{"{", 
     RowBox[{
      RowBox[{"{", 
       RowBox[{"Orange", ",", 
        RowBox[{"Opacity", "[", "0.2", "]"}]}], "}"}], ",", 
      RowBox[{"{", 
       RowBox[{"Blue", ",", 
        RowBox[{"Opacity", "[", "0.2", "]"}]}], "}"}]}], "}"}]}], ",", 
   RowBox[{"ImagePadding", "\[Rule]", 
    RowBox[{"{", 
     RowBox[{
      RowBox[{"{", 
       RowBox[{"50", ",", "30"}], "}"}], ",", 
      RowBox[{"{", 
       RowBox[{"40", ",", "20"}], "}"}]}], "}"}]}]}], "]"}]], "Input",
 CellChangeTimes->{{3.58411875174496*^9, 3.584118766550391*^9}, {
   3.584119015749168*^9, 3.584119104966282*^9}, {3.584119173604479*^9, 
   3.584119177340466*^9}, 3.5841192605832653`*^9, {3.584119309359144*^9, 
   3.584119333020095*^9}, {3.5841194497346*^9, 3.5841195274511137`*^9}, {
   3.584119607515334*^9, 3.584119641321649*^9}, {3.584119684126647*^9, 
   3.584119694826921*^9}, {3.584119801571281*^9, 3.5841198658578863`*^9}, {
   3.584119903484273*^9, 3.584119986288048*^9}, {3.5841242922043953`*^9, 
   3.584124340622287*^9}, {3.584126606029327*^9, 3.584126644273992*^9}, {
   3.584126780792097*^9, 3.58412690132379*^9}, 3.584126972768849*^9, {
   3.584127904828491*^9, 3.584127944965231*^9}, {3.584277089201236*^9, 
   3.5842770907130833`*^9}, {3.58427713937862*^9, 3.584277228902894*^9}, {
   3.5842772861286097`*^9, 3.584277288326573*^9}, {3.58427735810366*^9, 
   3.584277428843751*^9}, {3.584277493218919*^9, 3.584277493314445*^9}, {
   3.584711810665168*^9, 3.5847118174335203`*^9}, {3.584713731638303*^9, 
   3.584713759169133*^9}, {3.584713792537878*^9, 3.584713796487791*^9}, {
   3.584729604634289*^9, 3.5847296138798723`*^9}, {3.584744736311838*^9, 
   3.584744739834978*^9}, {3.5850702235353823`*^9, 3.5850702277842293`*^9}, {
   3.585070566880389*^9, 3.585070624963503*^9}, 3.585070660622452*^9, {
   3.5850713973381367`*^9, 
   3.585071397591888*^9}},ExpressionUUID->"3cedebf5-009a-4f74-a074-\
373408a025af"],

Cell[BoxData[
 GraphicsBox[{{}, GraphicsComplexBox[CompressedData["
1:eJzd1mtQU2caB3CgXiJbBKxgEJtiWylbFjsKUljEpxWri3RdYRfrJaCiUgSB
WIsXUAQELVKK1huoBUoU2baASspF2IBQlS2UuigGFCVEkpyTc5IoCCjbSkM8
5338sDvTmX7rO5PJPPnwzHvyz2/+mRkRH7LJysLCot30Gnt/dpRwQLCnJeL7
PgipFmUwwUrIevOa6IlQDWck/tYKqRI2hr2UfTJSDUNu4pzGQSXYtn9yKKhC
DX/pTZxatqQXrjt1OdmNquFk3tjphUVhsp+YQA2wwWMLe0HZYL/k/hENLDBt
k/irIHrtazkj3RowLTNtVIFFT/mB+Ne18GydClYN9MhrY7TgaT73Id44rsHr
ohZMlzMtvA/NcV2L+4e0MLbNWnEflm6d9ZLMj4I/jl3PrQ9E7QVSWTIFSWPr
EvvgDddOzx8uU/BD69jpg+k93ZHTX6DhFfNCNZw/7vs0P4CGrWOPK1HDn5wn
j85Pp8F8vUY1ZK12PvhyEw3mdVM18J4yZrmPlQ4izUcDH3V7OiSDDsxfX7UG
hF/4BUzarQPz41profSmdVBPtQ7M1xNrwSVoU/m9AR2Y15VpgXK9W+Q+m4Fn
eVDQuTzrTk8Uw+VBwaNDLlvKv2S4PCgQJvs33uxiuDwo2GfnXxVsz3J5mO45
1zUzIJDl8qBBWjalecVelsuDhtz4xPZ/y1guDx18E14Sm0+zcMj8wDr4JFiw
7tbLelCZ89DB4NfbrdJD9OBlzoOB5Dy7jOgMPZcHAwJJwsq6Kj2XBwMrtpS7
JdF6Lg8WqKMiacl0A5cHCwr3y9sXBxm4PFhYU1/YELzbwOWhh9Ed0xtrvjaA
+XElevjuUdb5vNsGLg89/BylmTYgMHJ5GIA9cS/9mreRy8MA4YH30oUbjVwe
BgjKGL9HddjI5WGEN3bKVjjIjVweRvi8t+pBC23k8jByOTz4P+9KSBUH6pel
ohcX0auxVf/qI14uxQ0envG4j3hROMs6Quegl4DBKGV2NHppiD1dWyhVEy+D
mT/tn3BXjV6E1im2TujlRNGxtohQDfHiE1C2yPeYhnhZ+qCTLejQEC/2Rxwz
FUL0UuqzIe1GmJZ4KdNPKn1bqiVerhuzBOWMlniRZ/jmJHhRxEtLwCO23+SL
95I/Z36BRwtFvKTYZLd5OKGXOU+2pv0cRRMv6/67vaHkEk28WOy6esZ/MnqJ
skvb27oBvQwU/jj6YS16EQj+kDDLAb0MtaraqDj08ra7qHmoFb2culla6eHO
Ei/6C++cu52NXgqvrqsQDaCXoZORDQkr9cTLZ5M77zCm3x3vxXeTzZM0DwPx
Mnvctay8LwzES9j6iy922BiJl3GVHV96pBqJl9L3VTkrR4zEC//74r3wM++F
n3kv/Mx74WfeCz/zXviZ98LPvBd+5r3wM++Fn3kv/Pxrvewa/E9Jvwy9LIt4
66x2BL0c6rY8MQWwXypSki6mpKKXPbV11IJG9JK0lnFYbYn9cjH+29w9C7Bf
TvuliuIT0Yvy7zbbVTL0EtYpe3+nHr2EJzV1TpyF/bJucbrUfw16OZg7T3su
B718uuNjZ/8m9JLikOo7bRC9XE4T+nm7ohd2rvxYcSh6aaqv/Gh4H3rZ68E6
SS9QxEvFFTlVf5ciXioK8uW3BOglpliiWOtJEy/faf72wTYxTbxYTThnm2vq
L95L0VK9KPAbmni5Fa/ddLydJl7KJ1j3T3pMEy8xQYrOf87QES8bC2vFzDs6
4iW0TmFLmXzyXizcZh5+bb+OeLm5zNFVek5HvMxb8friu8064qWm/1q1htIR
L7cVKTGLBAzxAlFl7IgrQ7zsL44unvweQ7wEB2YEPoxgiJe3rLw86/cyxIv6
hMju8SmGeAkOulNWUMUQL4turWmoaWeIl4e77LoC9QzxEu4em1Y9kUUvB8e3
zp3JEi87GivjZ/+ZJV6OuvqllYWwxMtqFwfLymiWeLEdjLyxJI0lXi5kX/o+
Mg8dZ+Z4RcadZ4mX+qUCpui5ftk6XtyR8Fy/fJ7yVUL9MPbLvRHxjIzn+kX2
8Ert8Gb08uYcRw1ThP0SbFMzYV439svE5RZPH01DL6e+7for+w/0okvynO99
FL3szh8d138D++Xs9W3OLo7o5Svv+Rcur0IvC6+yl27ko5dQddCdD9Toxef4
lI8fu6OX3QoxNbwNvSTNPVtfLUcvmxMlq/dNwn7JPSWJqwvFftkcvjB7ixS9
xEpCZuf3o5enr+TIwwKwX+JmMfKaY9gv3sPJ9qxWR7xcWaWJyPTHfrE/fSD8
4VHsF0e61tKHxf9jMxUqse8S7BemY/22hWewXyzyi3dMtcR+2RIz9QXXCOwX
4Vq/sBeb9MTLjA0tfTvdsF+eqIUFtdkG4qXj3Tof5bCBeCkRHWluW4/94hCe
m72yzfi77Zf/Pf/2z38Bgsg6hg==
    "], {{{}, 
      {RGBColor[0, 0, 1], Opacity[0.2], EdgeForm[None], 
       GraphicsGroupBox[
        PolygonBox[{{1, 209, 210, 51, 50, 49, 48, 47, 46, 45, 44, 43, 42, 41, 
         40, 39, 38, 37, 36, 35, 34, 33, 32, 31, 30, 29, 28, 27, 26, 25, 24, 
         23, 22, 21, 20, 19, 18, 17, 16, 15, 14, 13, 12, 11, 10, 9, 8, 7, 6, 
         5, 4, 3, 2}}]]}, 
      {RGBColor[1, 0.5, 0], Opacity[0.2], EdgeForm[None], 
       GraphicsGroupBox[
        PolygonBox[{{89, 208, 52, 53, 54, 55, 56, 57, 58, 59, 60, 61, 62, 63, 
         64, 65, 66, 67, 68, 69, 70, 71, 72, 73, 74, 75, 76, 77, 78, 79, 80, 
         81, 82, 83, 84, 85, 86, 87, 88}}]]}, {}, {}, 
      {RGBColor[0, 0, 1], Opacity[0.2], EdgeForm[None], 
       GraphicsGroupBox[
        PolygonBox[{{103, 206, 207, 153, 152, 151, 150, 149, 148, 147, 146, 
         145, 144, 143, 142, 141, 140, 139, 138, 137, 136, 135, 134, 133, 132,
          131, 130, 129, 128, 127, 126, 125, 124, 123, 122, 121, 120, 119, 
         118, 117, 116, 115, 114, 113, 112, 111, 110, 109, 108, 107, 106, 105,
          104}}]]}, 
      {RGBColor[1, 0.5, 0], Opacity[0.2], EdgeForm[None], 
       GraphicsGroupBox[
        PolygonBox[{{192, 205, 154, 155, 156, 157, 158, 159, 160, 161, 162, 
         163, 164, 165, 166, 167, 168, 169, 170, 171, 172, 173, 174, 175, 176,
          177, 178, 179, 180, 181, 182, 183, 184, 185, 186, 187, 188, 189, 
         190, 191}}]]}, {}, {}, {}, {}, {}, {}, {}, {}, {}, {}, {}, {}, {}, \
{}, {}, {}, {}, {}, {}, {}, {}}, {{}, {}, 
      {RGBColor[0, 0, 1], 
       LineBox[{1, 2, 3, 4, 5, 6, 7, 8, 9, 10, 11, 12, 13, 14, 15, 16, 17, 18,
         19, 20, 21, 22, 23, 24, 25, 26, 27, 28, 29, 30, 31, 32, 33, 34, 35, 
        36, 37, 38, 39, 40, 41, 42, 43, 44, 45, 46, 47, 48, 49, 50, 51}]}, 
      {RGBColor[1, 0, 0], 
       LineBox[{52, 53, 54, 55, 56, 57, 58, 59, 60, 61, 62, 63, 64, 65, 66, 
        67, 68, 69, 70, 71, 72, 73, 74, 75, 76, 77, 78, 79, 80, 81, 82, 83, 
        84, 85, 86, 87, 88, 89, 90, 91, 92, 93, 94, 95, 96, 97, 98, 99, 100, 
        101, 102}]}, 
      {RGBColor[0, 0, 1], Dashing[{Small, Small}], 
       LineBox[{103, 104, 105, 106, 107, 108, 109, 110, 111, 112, 113, 114, 
        115, 116, 117, 118, 119, 120, 121, 122, 123, 124, 125, 126, 127, 128, 
        129, 130, 131, 132, 133, 134, 135, 136, 137, 138, 139, 140, 141, 142, 
        143, 144, 145, 146, 147, 148, 149, 150, 151, 152, 153}]}, 
      {RGBColor[1, 0, 0], Dashing[{Small, Small}], 
       LineBox[{154, 155, 156, 157, 158, 159, 160, 161, 162, 163, 164, 165, 
        166, 167, 168, 169, 170, 171, 172, 173, 174, 175, 176, 177, 178, 179, 
        180, 181, 182, 183, 184, 185, 186, 187, 188, 189, 190, 191, 192, 193, 
        194, 195, 196, 197, 198, 199, 200, 201, 202, 203, 204}]}}}], {}},
  AspectRatio->1,
  Axes->True,
  AxesOrigin->{0, 0},
  Frame->True,
  FrameLabel->{{
     FormBox["\"pA\"", TraditionalForm], None}, {
     FormBox["\"sA\"", TraditionalForm], None}},
  FrameStyle->Directive[{FontFamily -> "Helvetica", FontSize -> 12}],
  FrameTicks->{{{0.5, 
      FormBox["0.5`", TraditionalForm]}, {0.75, 
      FormBox["0.75`", TraditionalForm]}, {1, 
      FormBox["1", TraditionalForm]}}, {{0.5, 
      FormBox["0.5`", TraditionalForm]}, {0.75, 
      FormBox["0.75`", TraditionalForm]}, {1, 
      FormBox["1", TraditionalForm]}}},
  ImagePadding->{{50, 30}, {40, 20}},
  ImageSize->200,
  Method->{},
  PlotRange->{{0.5, 1}, {0.5, 1}},
  PlotRangeClipping->True,
  PlotRangePadding->{Automatic, Automatic}]], "Output",
 CellChangeTimes->{
  3.5841266974978848`*^9, {3.584126782841655*^9, 3.584126805603346*^9}, {
   3.58412683789329*^9, 3.584126901812213*^9}, 3.5841269730624733`*^9, 
   3.584127969252883*^9, 3.584129814361957*^9, 3.584130131709447*^9, {
   3.584277078472435*^9, 3.584277094155264*^9}, {3.58427712768862*^9, 
   3.584277229603386*^9}, 3.584277288668852*^9, {3.584277358718095*^9, 
   3.584277361916894*^9}, {3.584277391916985*^9, 3.584277429266114*^9}, 
   3.584277494248369*^9, 3.584277526297885*^9, 3.584284446079988*^9, 
   3.584292160678739*^9, {3.584295850321176*^9, 3.5842958627095547`*^9}, {
   3.58471363983307*^9, 3.584713645179541*^9}, {3.58471373741964*^9, 
   3.584713759570745*^9}, 3.584714862713194*^9, 3.5847217644948397`*^9, {
   3.584729606524889*^9, 3.584729614295061*^9}, 3.5847309732969427`*^9, 
   3.584739744358417*^9, {3.5847440399677963`*^9, 3.584744054649172*^9}, 
   3.584744694586137*^9, 3.584744744302958*^9, 3.5848821259068336`*^9, 
   3.585069672320116*^9, 3.5850697443050013`*^9, 3.585070228279181*^9, 
   3.5850703489824333`*^9, {3.585070581321534*^9, 3.585070625345551*^9}, 
   3.585070661187825*^9, 3.585070740683516*^9, 3.585070811443944*^9, 
   3.5850711311404*^9, 3.585071208055941*^9, 3.585071332154594*^9, {
   3.585071395307065*^9, 3.585071399193046*^9}, 
   3.585071485723386*^9},ExpressionUUID->"3dc7cb17-34a2-4925-826a-\
70571ac52583"]
}, Open  ]],

Cell[CellGroupData[{

Cell[BoxData[{
 RowBox[{
  RowBox[{"plot1", "=", 
   RowBox[{"ListLinePlot", "[", 
    RowBox[{
     RowBox[{"{", 
      RowBox[{"tab1", ",", "tab2", ",", "tabL1", ",", "tabL2"}], "}"}], ",", 
     RowBox[{"Frame", "\[Rule]", "True"}], ",", 
     RowBox[{"FrameLabel", "\[Rule]", 
      RowBox[{"{", 
       RowBox[{"\"\<sA\>\"", ",", "\"\<pA\>\""}], "}"}]}], ",", 
     RowBox[{"PlotStyle", "\[Rule]", 
      RowBox[{"{", 
       RowBox[{"Blue", ",", "Red", ",", 
        RowBox[{"{", 
         RowBox[{"Blue", ",", "Dashed"}], "}"}], ",", 
        RowBox[{"{", 
         RowBox[{"Red", ",", "Dashed"}], "}"}]}], "}"}]}], ",", 
     RowBox[{"AspectRatio", "\[Rule]", "1"}], ",", 
     RowBox[{"ImageSize", "\[Rule]", "200"}], ",", 
     RowBox[{"FrameTicks", "\[Rule]", 
      RowBox[{"{", 
       RowBox[{
        RowBox[{"{", 
         RowBox[{"0.5", ",", "0.75", ",", "1"}], "}"}], ",", 
        RowBox[{"{", 
         RowBox[{"0.5", ",", "0.75", ",", "1"}], "}"}]}], "}"}]}], ",", 
     RowBox[{"PlotRange", "\[Rule]", 
      RowBox[{"{", 
       RowBox[{
        RowBox[{"{", 
         RowBox[{"0.5", ",", "1"}], "}"}], ",", 
        RowBox[{"{", 
         RowBox[{"0.5", ",", "1"}], "}"}]}], "}"}]}], ",", 
     RowBox[{"FrameStyle", "\[Rule]", 
      RowBox[{"(", 
       RowBox[{"Directive", "[", 
        RowBox[{"{", 
         RowBox[{
          RowBox[{"FontFamily", "\[Rule]", "\"\<Helvetica\>\""}], ",", 
          RowBox[{"FontSize", "\[Rule]", "12"}]}], "}"}], "]"}], ")"}]}], ",", 
     RowBox[{"DataRange", "\[Rule]", 
      RowBox[{"{", 
       RowBox[{"0.5", ",", "1"}], "}"}]}], ",", 
     RowBox[{"AxesOrigin", "\[Rule]", 
      RowBox[{"{", 
       RowBox[{"0", ",", "0"}], "}"}]}], ",", 
     RowBox[{"Filling", "\[Rule]", 
      RowBox[{"{", 
       RowBox[{
        RowBox[{"1", "\[Rule]", "Bottom"}], ",", 
        RowBox[{"2", "\[Rule]", "Top"}], ",", 
        RowBox[{"3", "\[Rule]", "Bottom"}], ",", 
        RowBox[{"4", "\[Rule]", "Top"}]}], "}"}]}], ",", 
     RowBox[{"FillingStyle", "\[Rule]", 
      RowBox[{"{", 
       RowBox[{
        RowBox[{"{", 
         RowBox[{"Orange", ",", 
          RowBox[{"Opacity", "[", "0.2", "]"}]}], "}"}], ",", 
        RowBox[{"{", 
         RowBox[{"Blue", ",", 
          RowBox[{"Opacity", "[", "0.2", "]"}]}], "}"}]}], "}"}]}], ",", 
     RowBox[{"ImagePadding", "\[Rule]", 
      RowBox[{"{", 
       RowBox[{
        RowBox[{"{", 
         RowBox[{"50", ",", "30"}], "}"}], ",", 
        RowBox[{"{", 
         RowBox[{"40", ",", "20"}], "}"}]}], "}"}]}]}], "]"}]}], 
  ";"}], "\[IndentingNewLine]", 
 RowBox[{
  RowBox[{"line1", "=", 
   RowBox[{"Graphics", "[", 
    RowBox[{"{", 
     RowBox[{"Purple", ",", 
      RowBox[{"Line", "[", 
       RowBox[{"{", 
        RowBox[{
         RowBox[{"{", 
          RowBox[{"0.56", ",", "0.5"}], "}"}], ",", 
         RowBox[{"{", 
          RowBox[{"0.56", ",", "0.705"}], "}"}]}], "}"}], "]"}]}], "}"}], 
    "]"}]}], ";"}], "\[IndentingNewLine]", 
 RowBox[{
  RowBox[{"shade1", "=", 
   RowBox[{"Graphics", "[", 
    RowBox[{"{", 
     RowBox[{"Purple", ",", 
      RowBox[{"Opacity", "[", "0.35", "]"}], ",", 
      RowBox[{"Polygon", "[", 
       RowBox[{"{", 
        RowBox[{
         RowBox[{"{", 
          RowBox[{"0.56", ",", "0.5"}], "}"}], ",", 
         RowBox[{"{", 
          RowBox[{"0.56", ",", "0.705"}], "}"}], ",", 
         RowBox[{"{", 
          RowBox[{"0.5", ",", "0.65"}], "}"}], ",", 
         RowBox[{"{", 
          RowBox[{"0.5", ",", "0.5"}], "}"}]}], "}"}], "]"}]}], "}"}], 
    "]"}]}], ";"}], "\[IndentingNewLine]", 
 RowBox[{
  RowBox[{"pt1", "=", 
   RowBox[{"Graphics", "[", 
    RowBox[{"Circle", "[", 
     RowBox[{
      RowBox[{"{", 
       RowBox[{"0.65", ",", "0.77"}], "}"}], ",", "0.025"}], "]"}], "]"}]}], 
  ";"}], "\[IndentingNewLine]", 
 RowBox[{"Show", "[", 
  RowBox[{"{", 
   RowBox[{"plot1", ",", "pt1", ",", "line1", ",", "shade1"}], "}"}], 
  "]"}]}], "Input",
 CellChangeTimes->{{3.58411875174496*^9, 3.584118766550391*^9}, {
   3.584119015749168*^9, 3.584119104966282*^9}, {3.584119173604479*^9, 
   3.584119177340466*^9}, 3.5841192605832653`*^9, {3.584119309359144*^9, 
   3.584119333020095*^9}, {3.5841194497346*^9, 3.5841195274511137`*^9}, {
   3.584119607515334*^9, 3.584119641321649*^9}, {3.584119684126647*^9, 
   3.584119694826921*^9}, {3.584119801571281*^9, 3.5841198658578863`*^9}, {
   3.584119903484273*^9, 3.584119986288048*^9}, {3.5841242922043953`*^9, 
   3.584124340622287*^9}, {3.584126606029327*^9, 3.584126644273992*^9}, {
   3.584126780792097*^9, 3.58412690132379*^9}, 3.584126972768849*^9, {
   3.584127904828491*^9, 3.584127944965231*^9}, {3.584277089201236*^9, 
   3.5842770907130833`*^9}, {3.58427713937862*^9, 3.584277228902894*^9}, {
   3.5842772861286097`*^9, 3.584277288326573*^9}, {3.58427735810366*^9, 
   3.584277428843751*^9}, {3.584277493218919*^9, 3.584277493314445*^9}, {
   3.584711810665168*^9, 3.5847118174335203`*^9}, {3.584713731638303*^9, 
   3.584713759169133*^9}, {3.584713792537878*^9, 3.584713796487791*^9}, {
   3.584729604634289*^9, 3.5847296138798723`*^9}, {3.584744736311838*^9, 
   3.584744739834978*^9}, {3.584882251985161*^9, 3.5848823362366667`*^9}, 
   3.585060844007328*^9, {3.585069800731697*^9, 3.58506989831812*^9}, {
   3.585069931123785*^9, 3.585069962139154*^9}, {3.585070235241083*^9, 
   3.5850702824853563`*^9}, {3.585071451312401*^9, 
   3.58507146127032*^9}},ExpressionUUID->"c9e0b459-61b9-4c2f-a737-\
4de90aa44cc3"],

Cell[BoxData[
 GraphicsBox[{{{}, GraphicsComplexBox[CompressedData["
1:eJzd1mtQU2caB3CgXiJbBKxgEJtiWylbFjsKUljEpxWri3RdYRfrJaCiUgSB
WIsXUAQELVKK1huoBUoU2baASspF2IBQlS2UuigGFCVEkpyTc5IoCCjbSkM8
5338sDvTmX7rO5PJPPnwzHvyz2/+mRkRH7LJysLCot30Gnt/dpRwQLCnJeL7
PgipFmUwwUrIevOa6IlQDWck/tYKqRI2hr2UfTJSDUNu4pzGQSXYtn9yKKhC
DX/pTZxatqQXrjt1OdmNquFk3tjphUVhsp+YQA2wwWMLe0HZYL/k/hENLDBt
k/irIHrtazkj3RowLTNtVIFFT/mB+Ne18GydClYN9MhrY7TgaT73Id44rsHr
ohZMlzMtvA/NcV2L+4e0MLbNWnEflm6d9ZLMj4I/jl3PrQ9E7QVSWTIFSWPr
EvvgDddOzx8uU/BD69jpg+k93ZHTX6DhFfNCNZw/7vs0P4CGrWOPK1HDn5wn
j85Pp8F8vUY1ZK12PvhyEw3mdVM18J4yZrmPlQ4izUcDH3V7OiSDDsxfX7UG
hF/4BUzarQPz41profSmdVBPtQ7M1xNrwSVoU/m9AR2Y15VpgXK9W+Q+m4Fn
eVDQuTzrTk8Uw+VBwaNDLlvKv2S4PCgQJvs33uxiuDwo2GfnXxVsz3J5mO45
1zUzIJDl8qBBWjalecVelsuDhtz4xPZ/y1guDx18E14Sm0+zcMj8wDr4JFiw
7tbLelCZ89DB4NfbrdJD9OBlzoOB5Dy7jOgMPZcHAwJJwsq6Kj2XBwMrtpS7
JdF6Lg8WqKMiacl0A5cHCwr3y9sXBxm4PFhYU1/YELzbwOWhh9Ed0xtrvjaA
+XElevjuUdb5vNsGLg89/BylmTYgMHJ5GIA9cS/9mreRy8MA4YH30oUbjVwe
BgjKGL9HddjI5WGEN3bKVjjIjVweRvi8t+pBC23k8jByOTz4P+9KSBUH6pel
ohcX0auxVf/qI14uxQ0envG4j3hROMs6Quegl4DBKGV2NHppiD1dWyhVEy+D
mT/tn3BXjV6E1im2TujlRNGxtohQDfHiE1C2yPeYhnhZ+qCTLejQEC/2Rxwz
FUL0UuqzIe1GmJZ4KdNPKn1bqiVerhuzBOWMlniRZ/jmJHhRxEtLwCO23+SL
95I/Z36BRwtFvKTYZLd5OKGXOU+2pv0cRRMv6/67vaHkEk28WOy6esZ/MnqJ
skvb27oBvQwU/jj6YS16EQj+kDDLAb0MtaraqDj08ra7qHmoFb2culla6eHO
Ei/6C++cu52NXgqvrqsQDaCXoZORDQkr9cTLZ5M77zCm3x3vxXeTzZM0DwPx
Mnvctay8LwzES9j6iy922BiJl3GVHV96pBqJl9L3VTkrR4zEC//74r3wM++F
n3kv/Mx74WfeCz/zXviZ98LPvBd+5r3wM++Fn3kv/Pxrvewa/E9Jvwy9LIt4
66x2BL0c6rY8MQWwXypSki6mpKKXPbV11IJG9JK0lnFYbYn9cjH+29w9C7Bf
TvuliuIT0Yvy7zbbVTL0EtYpe3+nHr2EJzV1TpyF/bJucbrUfw16OZg7T3su
B718uuNjZ/8m9JLikOo7bRC9XE4T+nm7ohd2rvxYcSh6aaqv/Gh4H3rZ68E6
SS9QxEvFFTlVf5ciXioK8uW3BOglpliiWOtJEy/faf72wTYxTbxYTThnm2vq
L95L0VK9KPAbmni5Fa/ddLydJl7KJ1j3T3pMEy8xQYrOf87QES8bC2vFzDs6
4iW0TmFLmXzyXizcZh5+bb+OeLm5zNFVek5HvMxb8friu8064qWm/1q1htIR
L7cVKTGLBAzxAlFl7IgrQ7zsL44unvweQ7wEB2YEPoxgiJe3rLw86/cyxIv6
hMju8SmGeAkOulNWUMUQL4turWmoaWeIl4e77LoC9QzxEu4em1Y9kUUvB8e3
zp3JEi87GivjZ/+ZJV6OuvqllYWwxMtqFwfLymiWeLEdjLyxJI0lXi5kX/o+
Mg8dZ+Z4RcadZ4mX+qUCpui5ftk6XtyR8Fy/fJ7yVUL9MPbLvRHxjIzn+kX2
8Ert8Gb08uYcRw1ThP0SbFMzYV439svE5RZPH01DL6e+7for+w/0okvynO99
FL3szh8d138D++Xs9W3OLo7o5Svv+Rcur0IvC6+yl27ko5dQddCdD9Toxef4
lI8fu6OX3QoxNbwNvSTNPVtfLUcvmxMlq/dNwn7JPSWJqwvFftkcvjB7ixS9
xEpCZuf3o5enr+TIwwKwX+JmMfKaY9gv3sPJ9qxWR7xcWaWJyPTHfrE/fSD8
4VHsF0e61tKHxf9jMxUqse8S7BemY/22hWewXyzyi3dMtcR+2RIz9QXXCOwX
4Vq/sBeb9MTLjA0tfTvdsF+eqIUFtdkG4qXj3Tof5bCBeCkRHWluW4/94hCe
m72yzfi77Zf/Pf/2z38Bgsg6hg==
     "], {{{}, 
       {RGBColor[0, 0, 1], Opacity[0.2], EdgeForm[None], 
        GraphicsGroupBox[
         PolygonBox[{{1, 209, 210, 51, 50, 49, 48, 47, 46, 45, 44, 43, 42, 41,
           40, 39, 38, 37, 36, 35, 34, 33, 32, 31, 30, 29, 28, 27, 26, 25, 24,
           23, 22, 21, 20, 19, 18, 17, 16, 15, 14, 13, 12, 11, 10, 9, 8, 7, 6,
           5, 4, 3, 2}}]]}, 
       {RGBColor[1, 0.5, 0], Opacity[0.2], EdgeForm[None], 
        GraphicsGroupBox[
         PolygonBox[{{89, 208, 52, 53, 54, 55, 56, 57, 58, 59, 60, 61, 62, 63,
           64, 65, 66, 67, 68, 69, 70, 71, 72, 73, 74, 75, 76, 77, 78, 79, 80,
           81, 82, 83, 84, 85, 86, 87, 88}}]]}, {}, {}, 
       {RGBColor[0, 0, 1], Opacity[0.2], EdgeForm[None], 
        GraphicsGroupBox[
         PolygonBox[{{103, 206, 207, 153, 152, 151, 150, 149, 148, 147, 146, 
          145, 144, 143, 142, 141, 140, 139, 138, 137, 136, 135, 134, 133, 
          132, 131, 130, 129, 128, 127, 126, 125, 124, 123, 122, 121, 120, 
          119, 118, 117, 116, 115, 114, 113, 112, 111, 110, 109, 108, 107, 
          106, 105, 104}}]]}, 
       {RGBColor[1, 0.5, 0], Opacity[0.2], EdgeForm[None], 
        GraphicsGroupBox[
         PolygonBox[{{192, 205, 154, 155, 156, 157, 158, 159, 160, 161, 162, 
          163, 164, 165, 166, 167, 168, 169, 170, 171, 172, 173, 174, 175, 
          176, 177, 178, 179, 180, 181, 182, 183, 184, 185, 186, 187, 188, 
          189, 190, 
          191}}]]}, {}, {}, {}, {}, {}, {}, {}, {}, {}, {}, {}, {}, {}, {}, \
{}, {}, {}, {}, {}, {}, {}}, {{}, {}, 
       {RGBColor[0, 0, 1], 
        LineBox[{1, 2, 3, 4, 5, 6, 7, 8, 9, 10, 11, 12, 13, 14, 15, 16, 17, 
         18, 19, 20, 21, 22, 23, 24, 25, 26, 27, 28, 29, 30, 31, 32, 33, 34, 
         35, 36, 37, 38, 39, 40, 41, 42, 43, 44, 45, 46, 47, 48, 49, 50, 
         51}]}, 
       {RGBColor[1, 0, 0], 
        LineBox[{52, 53, 54, 55, 56, 57, 58, 59, 60, 61, 62, 63, 64, 65, 66, 
         67, 68, 69, 70, 71, 72, 73, 74, 75, 76, 77, 78, 79, 80, 81, 82, 83, 
         84, 85, 86, 87, 88, 89, 90, 91, 92, 93, 94, 95, 96, 97, 98, 99, 100, 
         101, 102}]}, 
       {RGBColor[0, 0, 1], Dashing[{Small, Small}], 
        LineBox[{103, 104, 105, 106, 107, 108, 109, 110, 111, 112, 113, 114, 
         115, 116, 117, 118, 119, 120, 121, 122, 123, 124, 125, 126, 127, 128,
          129, 130, 131, 132, 133, 134, 135, 136, 137, 138, 139, 140, 141, 
         142, 143, 144, 145, 146, 147, 148, 149, 150, 151, 152, 153}]}, 
       {RGBColor[1, 0, 0], Dashing[{Small, Small}], 
        LineBox[{154, 155, 156, 157, 158, 159, 160, 161, 162, 163, 164, 165, 
         166, 167, 168, 169, 170, 171, 172, 173, 174, 175, 176, 177, 178, 179,
          180, 181, 182, 183, 184, 185, 186, 187, 188, 189, 190, 191, 192, 
         193, 194, 195, 196, 197, 198, 199, 200, 201, 202, 203, 
         204}]}}}], {}}, CircleBox[{0.65, 0.77}, 0.025], 
   {RGBColor[0.5, 0, 0.5], LineBox[{{0.56, 0.5}, {0.56, 0.705}}]}, 
   {RGBColor[0.5, 0, 0.5], Opacity[0.35], 
    PolygonBox[{{0.56, 0.5}, {0.56, 0.705}, {0.5, 0.65}, {0.5, 0.5}}]}},
  AspectRatio->1,
  Axes->True,
  AxesOrigin->{0, 0},
  Frame->True,
  FrameLabel->{{
     FormBox["\"pA\"", TraditionalForm], None}, {
     FormBox["\"sA\"", TraditionalForm], None}},
  FrameStyle->Directive[{FontFamily -> "Helvetica", FontSize -> 12}],
  FrameTicks->{{{0.5, 
      FormBox["0.5`", TraditionalForm]}, {0.75, 
      FormBox["0.75`", TraditionalForm]}, {1, 
      FormBox["1", TraditionalForm]}}, {{0.5, 
      FormBox["0.5`", TraditionalForm]}, {0.75, 
      FormBox["0.75`", TraditionalForm]}, {1, 
      FormBox["1", TraditionalForm]}}},
  ImagePadding->{{50, 30}, {40, 20}},
  ImageSize->200,
  Method->{},
  PlotRange->{{0.5, 1}, {0.5, 1}},
  PlotRangeClipping->True,
  PlotRangePadding->{Automatic, Automatic}]], "Output",
 CellChangeTimes->{{3.584882322592943*^9, 3.584882336716433*^9}, 
   3.585060844618738*^9, {3.585069804133713*^9, 3.585069899021472*^9}, {
   3.585069932062395*^9, 3.5850699626558332`*^9}, {3.585070241710696*^9, 
   3.585070283028798*^9}, 
   3.585071489791215*^9},ExpressionUUID->"ebd99094-d157-42a1-8b92-\
0442f875c37b"]
}, Open  ]]
}, Closed]]
}, Open  ]],

Cell[CellGroupData[{

Cell["Vector Field plot with isoclines (Global dispersal only)", "Subsection",
 CellChangeTimes->{{3.585324993761401*^9, 3.5853250044955263`*^9}, {
  3.585325096999392*^9, 3.585325098767568*^9}, {3.585325184537713*^9, 
  3.585325187767997*^9}},ExpressionUUID->"b56dab1c-7193-4abf-a44c-\
0f8774b2f6dc"],

Cell[BoxData[{
 RowBox[{
  RowBox[{"kA", "=", 
   RowBox[{"2", "^", "1"}]}], ";"}], "\[IndentingNewLine]", 
 RowBox[{
  RowBox[{"krho", "=", "0.5"}], ";"}], "\[IndentingNewLine]", 
 RowBox[{
  RowBox[{"kdA", "=", "0.77"}], ";"}], "\[IndentingNewLine]", 
 RowBox[{
  RowBox[{"kdJ", "=", "0.55"}], ";"}], "\[IndentingNewLine]", 
 RowBox[{
  RowBox[{"ksA", "=", "0.65"}], ";"}], "\[IndentingNewLine]", 
 RowBox[{
  RowBox[{"ksJ", "=", "0.8"}], ";"}]}], "Input",
 CellChangeTimes->{
  3.585231313567424*^9},ExpressionUUID->"9cde3cfc-b573-47f7-8901-\
02f4552e31d8"],

Cell[BoxData[
 RowBox[{
  RowBox[{"tab3", "=", 
   RowBox[{"Parallelize", "[", 
    RowBox[{"Table", "[", 
     RowBox[{
      RowBox[{"{", 
       RowBox[{
        RowBox[{"Dp", "[", 
         RowBox[{
         "kA", ",", "p", ",", "krho", ",", "kdA", ",", "kdJ", ",", "ksA", ",",
           "ksJ", ",", "R"}], "]"}], ",", 
        RowBox[{"DR", "[", 
         RowBox[{
         "kA", ",", "p", ",", "kdA", ",", "kdJ", ",", "ksA", ",", "ksJ", ",", 
          "R"}], "]"}]}], "}"}], ",", 
      RowBox[{"{", 
       RowBox[{"p", ",", "0.01", ",", "0.99", ",", "0.05"}], "}"}], ",", 
      RowBox[{"{", 
       RowBox[{"R", ",", "0.01", ",", "0.99", ",", "0.05"}], "}"}]}], "]"}], 
    "]"}]}], ";"}]], "Input",
 CellChangeTimes->{
  3.585230113076542*^9, {3.585230280706373*^9, 3.585230330072363*^9}, {
   3.585230486037101*^9, 3.585230490214694*^9}, {3.585230914920207*^9, 
   3.58523099801304*^9}, {3.5852311116924686`*^9, 3.585231156522242*^9}, {
   3.585237416326242*^9, 
   3.585237417897517*^9}},ExpressionUUID->"959ee06d-5f9f-4954-a400-\
620966e20ccd"],

Cell[BoxData[{
 RowBox[{
  RowBox[{
   RowBox[{"fopt", "[", 
    RowBox[{"R_", "?", "NumberQ"}], "]"}], ":=", 
   RowBox[{"Dp", "[", 
    RowBox[{
    "kA", ",", "p", ",", "krho", ",", "kdA", ",", "kdJ", ",", "ksA", ",", 
     "ksJ", ",", "R"}], "]"}]}], ";"}], "\[IndentingNewLine]", 
 RowBox[{
  RowBox[{"tabisop", "=", 
   RowBox[{"Table", "[", 
    RowBox[{
     RowBox[{
      RowBox[{"Quiet", "[", 
       RowBox[{"FindRoot", "[", 
        RowBox[{
         RowBox[{"fopt", "[", "R", "]"}], ",", 
         RowBox[{"{", 
          RowBox[{"R", ",", "0.5", ",", "0.01", ",", "0.99"}], "}"}]}], "]"}],
        "]"}], "[", 
      RowBox[{"[", 
       RowBox[{"1", ",", "2"}], "]"}], "]"}], ",", 
     RowBox[{"{", 
      RowBox[{"p", ",", "0.01", ",", "0.99", ",", "0.05"}], "}"}]}], "]"}]}], 
  ";"}]}], "Input",
 CellChangeTimes->{{3.585320362942007*^9, 3.585320406515607*^9}, {
   3.585320436962461*^9, 3.5853205044395742`*^9}, {3.585320608164176*^9, 
   3.585320609411524*^9}, {3.585322200468994*^9, 3.585322208795094*^9}, 
   3.585322267017583*^9, {3.585323291581089*^9, 3.5853233012811003`*^9}, 
   3.585324514539274*^9},ExpressionUUID->"285fa9db-83d3-4d0d-906b-\
723e68108ff5"],

Cell[BoxData[{
 RowBox[{
  RowBox[{
   RowBox[{"fopt", "[", 
    RowBox[{"R_", "?", "NumberQ"}], "]"}], ":=", 
   RowBox[{"DR", "[", 
    RowBox[{
    "kA", ",", "p", ",", "kdA", ",", "kdJ", ",", "ksA", ",", "ksJ", ",", 
     "R"}], "]"}]}], ";"}], "\[IndentingNewLine]", 
 RowBox[{
  RowBox[{"tabisoR", "=", 
   RowBox[{"Table", "[", 
    RowBox[{
     RowBox[{
      RowBox[{"Quiet", "[", 
       RowBox[{"FindRoot", "[", 
        RowBox[{
         RowBox[{"fopt", "[", "R", "]"}], ",", 
         RowBox[{"{", 
          RowBox[{"R", ",", "0.5", ",", "0.01", ",", "0.99"}], "}"}]}], "]"}],
        "]"}], "[", 
      RowBox[{"[", 
       RowBox[{"1", ",", "2"}], "]"}], "]"}], ",", 
     RowBox[{"{", 
      RowBox[{"p", ",", "0.01", ",", "0.99", ",", "0.05"}], "}"}]}], "]"}]}], 
  ";"}]}], "Input",
 CellChangeTimes->{{3.5853208682493057`*^9, 3.5853208936945257`*^9}, {
   3.5853222119379883`*^9, 3.585322215211121*^9}, 3.5853222716639977`*^9, 
   3.585323309210619*^9, 3.58532451187527*^9, {3.585324749888693*^9, 
   3.585324756374473*^9}},ExpressionUUID->"ab6f3a83-a13e-4e01-8621-\
a09ec31e342f"],

Cell[CellGroupData[{

Cell[BoxData[{
 RowBox[{
  RowBox[{"plot1", "=", 
   RowBox[{"ListStreamPlot", "[", 
    RowBox[{"tab3", ",", 
     RowBox[{"FrameLabel", "\[Rule]", 
      RowBox[{"{", 
       RowBox[{"p", ",", "R"}], "}"}]}], ",", 
     RowBox[{"DataRange", "\[Rule]", 
      RowBox[{"{", 
       RowBox[{
        RowBox[{"{", 
         RowBox[{"0.01", ",", "0.99"}], "}"}], ",", 
        RowBox[{"{", 
         RowBox[{"0.01", ",", "0.99"}], "}"}]}], "}"}]}], ",", 
     RowBox[{"StreamStyle", "\[Rule]", 
      RowBox[{"Directive", "[", 
       RowBox[{"{", 
        RowBox[{"Gray", ",", "Thin"}], "}"}], "]"}]}], ",", 
     RowBox[{"StreamPoints", "\[Rule]", "33"}], ",", 
     RowBox[{"StreamScale", "\[Rule]", "Large"}], ",", 
     RowBox[{"ImageSize", "\[Rule]", "200"}], ",", 
     RowBox[{"ImagePadding", "\[Rule]", 
      RowBox[{"{", 
       RowBox[{
        RowBox[{"{", 
         RowBox[{"50", ",", "30"}], "}"}], ",", 
        RowBox[{"{", 
         RowBox[{"40", ",", "20"}], "}"}]}], "}"}]}], ",", 
     RowBox[{"FrameTicks", "\[Rule]", 
      RowBox[{"{", 
       RowBox[{
        RowBox[{"{", 
         RowBox[{"0", ",", "0.5", ",", "1"}], "}"}], ",", 
        RowBox[{"{", 
         RowBox[{"0", ",", "0.5", ",", "1"}], "}"}], ",", 
        RowBox[{"{", "}"}], ",", 
        RowBox[{"{", "}"}]}], "}"}]}], ",", 
     RowBox[{"FrameStyle", "\[Rule]", 
      RowBox[{"(", 
       RowBox[{"Directive", "[", 
        RowBox[{"{", 
         RowBox[{
          RowBox[{"FontFamily", "\[Rule]", "\"\<Helvetica\>\""}], ",", 
          RowBox[{"FontSize", "\[Rule]", "12"}]}], "}"}], "]"}], ")"}]}]}], 
    "]"}]}], ";"}], "\[IndentingNewLine]", 
 RowBox[{
  RowBox[{"isoR", "=", 
   RowBox[{"ListLinePlot", "[", 
    RowBox[{"tabisoR", ",", 
     RowBox[{"DataRange", "\[Rule]", 
      RowBox[{"{", 
       RowBox[{"0.01", ",", "0.99"}], "}"}]}], ",", 
     RowBox[{"PlotStyle", "\[Rule]", "Black"}]}], "]"}]}], 
  ";"}], "\[IndentingNewLine]", 
 RowBox[{
  RowBox[{"isop", "=", 
   RowBox[{"ListLinePlot", "[", 
    RowBox[{"tabisop", ",", 
     RowBox[{"DataRange", "\[Rule]", 
      RowBox[{"{", 
       RowBox[{"0.01", ",", "0.99"}], "}"}]}], ",", 
     RowBox[{"PlotStyle", "\[Rule]", "Orange"}]}], "]"}]}], 
  ";"}], "\[IndentingNewLine]", 
 RowBox[{"Show", "[", 
  RowBox[{"plot1", ",", "isoR", ",", "isop"}], "]"}]}], "Input",
 CellChangeTimes->{{3.585230435600233*^9, 3.585230442373757*^9}, {
  3.585230629668517*^9, 3.585230646534581*^9}, {3.585230744842072*^9, 
  3.5852308885027027`*^9}, {3.585320143889668*^9, 3.585320232261047*^9}, {
  3.585320741527213*^9, 3.585320859215631*^9}, {3.5853209189583483`*^9, 
  3.5853209306049623`*^9}, {3.585321231546608*^9, 3.5853212616809607`*^9}, {
  3.585325159496725*^9, 3.585325163973534*^9}, {3.585329553915506*^9, 
  3.58532963557836*^9}, {3.5853296898573437`*^9, 3.5853297021269407`*^9}, {
  3.58532977290201*^9, 
  3.585329833681191*^9}},ExpressionUUID->"31da420a-5f5a-42d6-8c29-\
99040b467a0e"],

Cell[BoxData[
 GraphicsBox[{{{}, {
     {GrayLevel[0.5], Thickness[Tiny], 
      {Arrowheads[{{0.039999999999999994`, 1.}}], 
       ArrowBox[{{0.5548506203710222, 0.99}, {0.5541754986069887, 
        0.9822106905672064}, {0.5528356469435469, 0.9669551219309351}, {
        0.5515293127064524, 0.9522472138101206}, {0.5502530037399299, 
        0.9380096340705695}, {0.5490059736615153, 0.9242289998478282}, {
        0.5477874760887455, 0.910891928277443}, {0.5465967646391566, 
        0.89798503649496}, {0.5454330929302853, 0.8854949416359253}, {
        0.5442957145796682, 0.8734082608358853}, {0.5431838832048417, 
        0.8617116112303862}, {0.542096852423342, 0.8503916099549742}, {
        0.5410338758527062, 0.8394348741451956}, {0.5398157554686774, 
        0.827070401522704}}]}, 
      {Arrowheads[{{0.039999999999999994`, 1.}}], 
       ArrowBox[{{0.5394147032433924, 0.8229995401162759}, {0.538977099814171,
         0.8185576674647228}, {0.5370075840295276, 0.7989729282733379}, {
        0.5351193574390684, 0.7805735936554105}, {0.5338468071368659, 
        0.7683557958922578}, {0.5326052574540736, 0.7565533484953241}, {
        0.5313947083906915, 0.7451662514646095}, {0.5302151599467196, 
        0.7341945048001142}, {0.5279490649170061, 0.7134970625697805}, {
        0.5258069723649332, 0.6944610218043232}, {0.5237720119059793, 
        0.6768076252132925}, {0.521835340323498, 0.6603264272139752}}]}, 
      {Arrowheads[{{0.04, 1.}}], 
       ArrowBox[{{0.5213478911632532, 0.6562650054138063}, {
        0.5199728761138637, 0.6448124926831618}, {0.5182087007807019, 
        0.6304707567440617}, {0.5165236885822003, 0.6170640005218218}, {
        0.5149067409444217, 0.6044233168493247}, {0.513357857867366, 
        0.5925487057265708}, {0.5118770393510333, 0.5814401671535602}, {
        0.5090949443251355, 0.56117240003789}, {0.5065228874841163, 
        0.5430974792508606}, {0.5048735582788093, 0.5318248593002817}, {
        0.5032992718440344, 0.5212764159998258}, {0.5003758272860815, 
        0.5023520593492835}, {0.5001886128035655, 0.5011723487875599}, {
        0.5000025672196303, 0.5000034089534106}, {0.499037913172927, 
        0.4941822411448669}}]}, 
      {Arrowheads[{{0.04, 1.}}], 
       ArrowBox[{{0.49836916525542657`, 0.49014670751217465`}, {
        0.49756310651287766`, 0.485282576977548}, {0.4953083651189343, 
        0.47217235631405974`}, {0.49313648681311734`, 0.4597505358958461}, {
        0.49113033468355344`, 0.4487055159681819}, {0.48754273615966714`, 
        0.43001645440576236`}, {0.4844214815205793, 0.41488840012849876`}, {
        0.4811095718952951, 0.399945101267543}, {0.47825221674298174`, 
        0.3881307811521516}, {0.4735443901781932, 0.37110756239166925`}, {
        0.46974503417916447`, 0.3596573836047598}, {0.465723322252104, 
        0.34987197885578475`}, {0.46235049670030126`, 0.34360580558593734`}, {
        0.45938362568704905`, 0.3394057985301105}, {0.4561724577390142, 
        0.3360091915839655}, {0.4542942642829857, 0.33455201069742785`}}]}, 
      {Arrowheads[{{0.0037367743459861846`, 1.}}], 
       ArrowBox[{{0.45087639108163796`, 0.33231676675773414`}, {
        0.4504191361649455, 0.3320434857876406}, {0.4475282602737958, 
        0.33065002634163115`}, {0.44473922172544, 0.32951637117398874`}, {
        0.44203095235329953`, 0.32853583286177096`}, {0.43931276130169516`, 
        0.327623377138964}, {0.436659753118499, 0.326774667903658}}]}}, 
     {GrayLevel[0.5], Thickness[Tiny], 
      {Arrowheads[{{0.039999999999999994`, 1.}}], 
       ArrowBox[{{0.6221326146927793, 0.01}, {0.6257776175344988, 
        0.010827609679347112`}, {0.6383316713269137, 0.014871652246497807`}, {
        0.6505422380820625, 0.020612697751542598`}, {0.6623366093387593, 
        0.028615626216613448`}, {0.6716041206262682, 0.037239990415049024`}, {
        0.6804819781798801, 0.048194090113546584`}, {0.6889047308898553, 
        0.06181193524552583}, {0.696806927646454, 0.07842753574440647}, {
        0.7005461448902369, 0.08786000494320681}, {0.7041218778416749, 
        0.09804293435727647}, {0.7075341265007681, 0.10897632398661547`}, {
        0.7107828908675164, 0.12066017383122382`}, {0.7139585361793848, 
        0.13353343597634407`}}]}, 
      {Arrowheads[{{0.04000000000000001, 1.}}], 
       ArrowBox[{{0.7148723968201579, 0.1375202218210542}, {
        0.7176773516779029, 0.1504312654117564}, {0.7207322790944686, 
        0.16631174883625094`}, {0.7235161395893095, 0.18261847912619342`}, {
        0.7264602729259348, 0.20214483673173966`}, {0.7290213345634825, 
        0.2216042724238898}, {0.7312092540673547, 0.2406575754414681}, {
        0.7330339610029535, 0.25896553502329633`}, {0.7345561802505146, 
        0.27694342426479185`}, {0.734601455862321, 0.2775295981015116}, {
        0.7346463330631159, 0.27811424735234064`}, {0.7355137299412275, 
        0.2914555956580989}, {0.7359498875614364, 0.29960265568906447`}}]}, 
      {Arrowheads[{{0.03999999999999999, 1.}}], ArrowBox[CompressedData["
1:eJwBkQFu/iFib1JlAgAAABgAAAACAAAAXWkaYbGO5z8BNG8snW/TP/mst2i/
juc//SQlTalx0z9mVkSUY5PnPyx7XW51M9Q/bspxc3mW5z+ibof18ePUP94y
jfuGmOc/kNz/F3sS1j88eNao9ZXnP2saKHJtAtc/LTqJigqO5z8N2LGjE+TX
PxJTAfi6gec/plZpcU2A2D9+Q91kV2DnPyQ1yeJ7Kdk/cRER+tk45z+zyBA9
9GvZP+Ud6BZsGOc/hehq+6iD2T8Wyp+gMvfmP6OzL9kcj9k/MiQk8DLV5j+6
m5gpto7ZPzTObgA6s+Y/tsTEQauG2T+GlTHa9JDmP9Jbm9TGetk/aiY7XoFu
5j+aRcHO3mzZP2/CXH7eS+Y/5fzncrdd2T8yjVZ/JSnmP+3wLxDLTdk/Ksuk
3l0G5j+keQExZj3ZPzxIGE324uU/9vsiIm4s2T9fjq5Vir/lP7vGBXFEG9k/
K6t0Fx6c5T+Hfp4a+QnZP8RTuwfhduU/L0R4Q6/32D8uUIbiOiLlP/Ldrz/X
zdg/p+3EZA==
        "]]}, 
      {Arrowheads[{{0.039999999999999994`, 1.}}], 
       ArrowBox[{{0.6564589245811656, 0.38657587318106074`}, {
        0.648275576025078, 0.3845354717076721}, {0.6371641450386898, 
        0.3817360782427407}, {0.6261003887694563, 0.3789153110809363}, {
        0.615184864319468, 0.37610828482445224`}, {0.6044997652215365, 
        0.37334451666473223`}, {0.5939875117497996, 0.3706037774520726}, {
        0.5835905241783947, 0.3678658380367699}, {0.5635083271537933, 
        0.3625113708162067}, {0.5444031431989913, 0.35733068964624165`}, {
        0.524256418595072, 0.35178325761473395`}, {0.5052713611891706, 
        0.34649524861234193`}, {0.49833542033850947`, 0.344537850223841}}]}, 
      {Arrowheads[{{0.0017146608730539811`, 1.}}], 
       ArrowBox[{{0.4943986177038288, 0.34342684145100294`}, {
        0.4876483362612061, 0.3415218381785979}}]}}, 
     {GrayLevel[0.5], Thickness[Tiny], 
      {Arrowheads[{{0.040000000000000015`, 1.}}], 
       ArrowBox[{{0.27896848188794404`, 0.99}, {0.2789160469310823, 
        0.9892969718908518}, {0.27810889897713775`, 0.9785197843292712}, {
        0.2765396434720957, 0.9577035365263479}, {0.2750272271336722, 
        0.9378129394425767}, {0.2735684352580253, 0.9187894740368219}, {
        0.2725173276548415, 0.9051800844746138}, {0.27149043854340144`, 
        0.89195183044591}, {0.2704877679237051, 0.87910471195071}, {
        0.26950931579575255`, 0.8666387289890143}, {0.2685550821595437, 
        0.8545538815608226}, {0.26762506701507865`, 0.8428501696661349}, {
        0.2667192703623573, 0.8315275933049514}, {0.2663436128493896, 
        0.8268652336509288}}]}, 
      {Arrowheads[{{0.04000000000000001, 1.}}], 
       ArrowBox[{{0.2660150905191246, 0.8227878780671872}, {
        0.26583769220137976`, 0.820586152477272}, {0.26413505556331673`, 
        0.7996310675611331}, {0.2625050213095502, 0.7797693050564267}, {
        0.26094758944008056`, 0.7610008649631527}, {0.2594627599549075, 
        0.7433257472813106}, {0.2590722750642951, 0.7387083687422464}, {
        0.25868636501833203`, 0.7341581824206466}, {0.25722441195341283`, 
        0.7172307502209103}, {0.2558272946272757, 0.7012396186314441}, {
        0.2544850659841512, 0.6860128189745066}, {0.25320104170929586`, 
        0.6716076741426782}, {0.2521460991043402, 0.6597546064459364}}]}, 
      {Arrowheads[{{0.04, 1.}}], 
       ArrowBox[{{0.25178230068583995`, 0.6556802471405584}, {
        0.2506779028564197, 0.6433823579896972}, {0.24949366897880945`, 
        0.6303246711650454}, {0.24836099213375104`, 0.6179702985082861}, {
        0.2472742833447639, 0.6062300841352196}, {0.24622795363536742`, 
        0.5950148721616466}, {0.24522200300556168`, 0.5843246625875669}, {
        0.24425643145534656`, 0.5741594554129804}, {0.2424306521836096, 
        0.5551611945672612}, {0.2407348424100777, 0.5377772359294629}, {
        0.2391581545800426, 0.5218249667506514}, {0.2376802723638708, 
        0.5070255272552864}, {0.23630119576156233`, 0.493378917443368}, {
        0.23624168612168572`, 0.4927981807377384}}]}, 
      {Arrowheads[{{0.04000000000000001, 1.}}], 
       ArrowBox[{{0.2358246981960183, 0.4887289207868875}, {
        0.23502092477311715`, 0.48088513731489607`}, {0.233824415540031, 
        0.4693378192013552}, {0.2326966242037996, 0.4585305954342298}, {
        0.23163755076442297`, 0.44846346601351983`}, {0.23064719522190105`, 
        0.4391364309392253}, {0.2288359742166859, 0.4222337872149682}, {
        0.22722629757741838`, 0.40735380764654444`}, {0.22505894456423012`, 
        0.3874501717945673}, {0.22324641897194045`, 0.3708417191382356}, {
        0.2217308247257604, 0.35690178706830655`}, {0.2204542657509009, 
        0.34500371297553756`}, {0.21848750230547193`, 
        0.3260276553440163}}]}, 
      {Arrowheads[{{0.014522748984262443`, 1.}}], 
       ArrowBox[{{0.2180946117581225, 0.3219559993242654}, {
        0.21727707587029893`, 0.31347629978208075`}, {0.21641810917570095`, 
        0.30354020110011404`}, {0.21546922405558216`, 0.28914752309537683`}, {
        0.21521988502946376`, 0.2794836524425659}, {0.21560039740229217`, 
        0.2710402977723015}, {0.2165258675632263, 0.26601315006815934`}, {
        0.21777589889629798`, 0.26300279544292554`}}]}}, 
     {GrayLevel[0.5], Thickness[Tiny], 
      {Arrowheads[{{0.04, 1.}}], 
       ArrowBox[{{0.7856301905787516, 0.99}, {0.7847965125840283, 
        0.9754551094406421}, {0.7839786133993132, 0.9613817144221102}, {
        0.7831801397204955, 0.9478434375816114}, {0.7824010915475749, 
        0.9348402789191455}, {0.7816390686903933, 0.9222886581481579}, {
        0.7808916709587921, 0.9101049949820937}, {0.7801588983527717, 
        0.8982892894209538}, {0.7794407508723318, 0.886841541464737}, {
        0.7787372285174726, 0.8757617511134443}, {0.7780483312881938, 
        0.865049918367075}, {0.7767144122063782, 0.8447301256891077}, {
        0.775501143308284, 0.8266918504595555}}]}, 
      {Arrowheads[{{0.03999999999999999, 1.}}], 
       ArrowBox[{{0.7752223836466322, 0.8226107914698881}, {
        0.7741955672403368, 0.807654625890261}, {0.7730040142787667, 
        0.7906860673438829}, {0.7718577076648306, 0.7747636363662015}, {
        0.770752845350321, 0.7597738968433609}, {0.7696856252870302, 
        0.7456034126615052}, {0.7686540159891824, 0.7321946051853383}, {
        0.7676559859710017, 0.7194898957795759}, {0.7667152465103837, 
        0.7077489925112652}, {0.7658018395756123, 0.6965523909484437}, {
        0.7640570232836106, 0.6757920929392697}, {0.7626316611666615, 
        0.6594759462385096}}]}, 
      {Arrowheads[{{0.039999999999999994`, 1.}}], 
       ArrowBox[{{0.7622705593766924, 0.655401351966245}, {0.7608565047106447,
         0.639804700964401}, {0.7606526526525045, 0.6376025952790405}, {
        0.7604502857051977, 0.635427292362919}, {0.7588406657876037, 
        0.6188642320222715}, {0.7573171689944556, 0.6037794124978796}, {
        0.7558332910678229, 0.5893441481440346}, {0.7544286508742212, 
        0.5762079941312835}, {0.7530963502016148, 0.5642286943853643}, {
        0.7518294908379682, 0.5532639928320143}, {0.7494709951397438, 
        0.5339671989406424}, {0.7480204842515523, 0.5227777647773425}, {
        0.7466442454003268, 0.5126004198785057}, {0.7453422785860673, 
        0.5034351642441324}, {0.7441145838087737, 0.495281997874222}, {
        0.7437220174350695, 0.4928592664297901}}]}, 
      {Arrowheads[{{0.016628705368476975`, 1.}}], 
       ArrowBox[{{0.7430677371063493, 0.48882136193250425`}, {
        0.7418299702237349, 0.4811824581744212}, {0.7397383645038605, 
        0.4694723260257333}, {0.736010565864989, 0.45146549294442195`}, {
        0.7313735458379756, 0.43389015982110835`}, {0.7273474867718449, 
        0.4227753962892278}}]}}, 
     {GrayLevel[0.5], Thickness[Tiny], 
      {Arrowheads[{{0.039999999999999994`, 1.}}], 
       ArrowBox[{{0.7366264137004298, 0.99}, {0.736391393727593, 
        0.9863929514738856}, {0.7352342262873951, 0.968921380413307}, {
        0.734111269950947, 0.9522633234664734}, {0.7330225247182482, 
        0.936418780633384}, {0.7317517255940309, 0.9182275140921959}, {
        0.7305149714658504, 0.9007578170467982}, {0.7293122623337076, 
        0.8840096894971924}, {0.7281435981976019, 0.8679831314433772}, {
        0.7270089790575336, 0.8526781428853532}, {0.7259084049135025, 
        0.83809472382312}, {0.7250385402965566, 0.8267889545565619}}]}, 
      {Arrowheads[{{0.04000000000000001, 1.}}], 
       ArrowBox[{{0.7247222671123495, 0.8227106318102366}, {
        0.7238093916135523, 0.811092594186027}, {0.7225799584029797, 
        0.7957251931158459}, {0.721385001277377, 0.7810014853623821}, {
        0.7202245202367443, 0.766921470925636}, {0.7190985152810815, 
        0.7534851498056072}, {0.7180069864103888, 0.7406925220022963}, {
        0.716949933624666, 0.7285435875157028}, {0.7159273569239131, 
        0.7170383463458266}, {0.7149392563081302, 0.7061767984926681}, {
        0.7137568462584376, 0.6934341138149923}, {0.7126088327372971, 
        0.6812519977504591}, {0.7114952157447085, 0.6696304502990683}, {
        0.710527050964775, 0.659707686137678}}]}, 
      {Arrowheads[{{0.04, 1.}}], 
       ArrowBox[{{0.710121168446309, 0.6556373070980835}, {0.7083607439382544,
         0.6381292196237522}, {0.7064430787100447, 0.6199312422392546}, {
        0.704644293406737, 0.6035907821865101}, {0.7029456818390252, 
        0.5887230823447012}, {0.7013387971597772, 0.5751692293203287}, {
        0.6998151925218605, 0.5627703097198927}, {0.6983704720795643, 
        0.5514370916012161}, {0.6970002399871772, 0.5410803430221215}, {
        0.694428863100141, 0.5224615539717964}, {0.6920466841087625, 
        0.5060792420580355}, {0.6900610915539219, 0.4932711680302123}}]}, 
      {Arrowheads[{{0.016480795150005032`, 1.}}], 
       ArrowBox[{{0.6893996065271368, 0.48923451378086946`}, {
        0.6878499198129793, 0.48002404964020634`}, {0.6867008610620495, 
        0.4736556564789511}, {0.6855994100469405, 0.4677941111301743}, {
        0.6845417596704966, 0.46239012025033494`}, {0.6844382950064379, 
        0.46187350044618447`}, {0.6843352299486241, 0.4613609707844001}, {
        0.6841813747069112, 0.4605997594175664}, {0.6840792948788716, 
        0.46009728407429923`}, {0.6839776035501076, 0.45959876132076377`}, {
        0.6811755329724536, 0.44662673552678}, {0.6810858628542197, 
        0.4462376876460185}, {0.6809964876174704, 0.44585149859413126`}, {
        0.6776579287716119, 0.43328279384793233`}, {0.6746286182660854, 
        0.4235274946478838}}]}}, 
     {GrayLevel[0.5], Thickness[Tiny], 
      {Arrowheads[{{0.04000000000000001, 1.}}], 
       ArrowBox[{{0.40363321299652144`, 0.01}, {0.41195623817059435`, 
        0.011628048381627242`}, {0.4277538193844945, 0.01602664251495823}, {
        0.44343311765281224`, 0.022194418916139682`}, {0.4565337485083827, 
        0.029227284953041773`}, {0.4693468177308294, 0.03836640530423085}, {
        0.48174358117371474`, 0.05002114530190392}, {0.49359529469060126`, 
        0.06460087027825803}, {0.4992809361331418, 0.07301578270866252}, {
        0.5047586719068764, 0.08221830253418133}, {0.510028502011805, 
        0.09220842975481448}, {0.5150904264479279, 0.10298616437056199`}, {
        0.5195087574509382, 0.11351231930600533`}}]}, 
      {Arrowheads[{{0.04, 1.}}], 
       ArrowBox[{{0.520984251544088, 0.11732689711772856`}, {
        0.5244812851732809, 0.1266392768642174}, {0.5287691547643458, 
        0.1393400953247922}, {0.5327669892902738, 0.1524794023458134}, {
        0.5368799932467775, 0.16753617545694796`}, {0.5370124105670556, 
        0.1680490396838878}, {0.5371443893724612, 0.16856208839427014`}, {
        0.5411804856284534, 0.18758947255823}, {0.5445996089155958, 
        0.20639624075808208`}, {0.5469482070515199, 0.2200896627523417}, {
        0.5489631403213387, 0.233272870080403}, {0.5506946754518794, 
        0.24562228124124214`}, {0.552126056867533, 0.25724575673520045`}, {
        0.553577375591407, 0.26877702487545424`}, {0.5544989169718744, 
        0.2769947323395212}}]}, 
      {Arrowheads[{{0.014487367894047278`, 1.}}], 
       ArrowBox[{{0.5549279738789885, 0.2810626083603162}, {
        0.5556991757438163, 0.2891085100330921}, {0.5563696571723514, 
        0.29790872705047616`}, {0.5570926967063334, 0.31294296106732444`}, {
        0.5571004477910311, 0.3246654957969127}, {0.5555379626831217, 
        0.3401658758367745}}]}}, 
     {GrayLevel[0.5], Thickness[Tiny], 
      {Arrowheads[{{0.04, 1.}}], 
       ArrowBox[{{0.2537020598447076, 0.01}, {0.2565985349857346, 
        0.010577894333149533`}, {0.27146435532809604`, 
        0.014631377824460945`}, {0.28885339071929844`, 
        0.021090767418481125`}, {0.3064003711957447, 0.03027552215393622}, {
        0.3151460074703574, 0.03617015602192949}, {0.3238184124957082, 
        0.04309245761284684}, {0.33238226168454965`, 0.05111900865473291}, {
        0.34077555857368935`, 0.060364952218080636`}, {0.3464921806654251, 
        0.0675588077932055}, {0.34687392382478205`, 0.06806659121851807}, {
        0.35668790665930894`, 0.08416185485609805}, {0.36580924084586364`, 
        0.10229098682665697`}, {0.37089645904852603`, 
        0.11323407143324093`}}]}, 
      {Arrowheads[{{0.039999999999999994`, 1.}}], 
       ArrowBox[{{0.37262085639856724`, 0.1169434122448842}, {
        0.37453178991794894`, 0.1210540098931642}, {0.37859397561813957`, 
        0.13091093974837906`}, {0.3824567687610955, 0.14108481515156807`}, {
        0.38610664138189926`, 0.15141295686124712`}, {0.3895300655156333, 
        0.161732685635932}, {0.3927270411622977, 0.17204400147562288`}, {
        0.39569756832189223`, 0.18234690438031959`}, {0.40096786339677626`, 
        0.20229755822347478`}, {0.4053495369571892, 0.22095473400414165`}, {
        0.4091835852365685, 0.2399061059062359}, {0.41211370722186325`, 
        0.25691016562592284`}, {0.4142003788415457, 0.27128417668185295`}, {
        0.41458507668712297`, 0.2745481476670788}}]}, 
      {Arrowheads[{{0.009077822209632828, 1.}}], 
       ArrowBox[{{0.4150638847675934, 0.27861059745751654`}, {
        0.4155040760240876, 0.28234540259267654`}, {0.4162257919751837, 
        0.2905886757830022}, {0.41662124572229364`, 0.2974546747416545}, {
        0.4166766558889538, 0.30278365686541514`}, {0.41646625228977857`, 
        0.3068561517093466}, {0.4155131151731113, 0.31234290074506765`}, {
        0.414064575097689, 0.31524609050634866`}}]}}, 
     {GrayLevel[0.5], Thickness[Tiny], 
      {Arrowheads[{{0.04, 1.}}], 
       ArrowBox[{{0.060222417390588714`, 0.01}, {0.07303812615790818, 
        0.0179307867967083}, {0.08076467465190787, 0.024819527054445623`}, {
        0.08893864807555446, 0.03406934898581741}, {0.09742724218041782, 
        0.04597048952423459}, {0.10609765271806777`, 0.06081318560310807}, {
        0.11479678773090443`, 0.07848457810176561}, {0.11907022417800475`, 
        0.08824118893293395}, {0.12325358224767571`, 0.09848171027822558}, {
        0.12944035561416795`, 0.114718193430568}, {0.1352672500663072, 
        0.13117352225173548`}, {0.1372259451201702, 0.1369674223500139}, {
        0.13735627341252415`, 0.13735634292808363`}, {0.14085786104945766`, 
        0.14807936899013485`}}]}, 
      {Arrowheads[{{0.029135468119370244`, 1.}}], 
       ArrowBox[{{0.1421167740462198, 0.1519713935293658}, {
        0.14468847645563215`, 0.15994444243873754`}, {0.1512714091416043, 
        0.18022380022901854`}, {0.15690726109770925`, 0.19694863175325597`}, {
        0.16172573827893333`, 0.2100387313233616}, {0.168841283824992, 
        0.22589356954141807`}, {0.17461041209578776`, 0.234686140728642}, {
        0.1796590515328765, 0.2396942015697338}, {0.18340701439582408`, 
        0.2424470777633984}, {0.18702022763061069`, 0.24466412647353375`}, {
        0.1905104747093245, 0.2464313176738019}, {0.19369167030683437`, 
        0.24781292269994543`}, {0.19680420358456588`, 0.2490466206738714}, {
        0.1998570976429742, 0.2501915874149702}}]}}, 
     {GrayLevel[0.5], Thickness[Tiny], 
      {Arrowheads[{{0.04, 1.}}], 
       ArrowBox[{{0.8098979950265912, 0.01}, {0.8174516512251297, 
        0.013107849917650953`}, {0.8312174177831039, 0.02488082521650178}, {
        0.8403652288914019, 0.0389228620864285}, {0.8446643854165947, 
        0.0483413815086651}, {0.8487600110439891, 0.05967549945806931}, {
        0.852634400922901, 0.07308965912224154}, {0.8562698502026467, 
        0.08874830368878224}, {0.8596527941250182, 0.10666123453118338`}, {
        0.8627613542715641, 0.12675516089674874`}, {0.8641854505832343, 
        0.13737568249067442`}, {0.8655375077389296, 0.14842835184371117`}, {
        0.8656263503013154, 0.14918907785990554`}, {0.8657148576906525, 
        0.1499515342347538}, {0.8662936763628423, 0.15611779319525493`}}]}, 
      {Arrowheads[{{0.04, 1.}}], 
       ArrowBox[{{0.8666759721651822, 0.16019045883304853`}, {
        0.8674990957632807, 0.16895934191550577`}, {0.8690900677801456, 
        0.18865491075772156`}, {0.870493543260735, 0.20808892324686076`}, {
        0.8717075990318862, 0.2275778185544369}, {0.8726982862104885, 
        0.24507792663533362`}, {0.8735355718733462, 0.26214261285928747`}, {
        0.8742424588207967, 0.27826642282524894`}, {0.8748112794527275, 
        0.29361784133356783`}, {0.8753346788387634, 0.3073114608216188}, {
        0.8757596049413111, 0.3201352953434694}, {0.8758522905814529, 
        0.32352925817872136`}}]}, 
      {Arrowheads[{{0.026103608643124967`, 1.}}], 
       ArrowBox[{{0.87596395819116, 0.3276183027887365}, {0.8760860577603707, 
        0.3320893448991195}, {0.8763140372959423, 0.3431736094885693}, {
        0.8765268968189497, 0.36272529483738447`}, {0.8764505038126623, 
        0.37878286245843185`}, {0.8761320147055732, 0.3917250709261407}, {
        0.8756185859261755, 0.40193067881494027`}, {0.8737635303744512, 
        0.4181460774802404}, {0.8713576080408114, 0.42616793615901677`}, {
        0.8686611903392694, 0.43006357947211393`}, {0.8661869294724638, 
        0.4317780627033778}}]}}, 
     {GrayLevel[0.5], Thickness[Tiny], 
      {Arrowheads[{{0.039999999999999994`, 1.}}], 
       ArrowBox[{{0.13404484636151684`, 0.99}, {0.13347787007441012`, 
        0.9771389449390128}, {0.1327580645608357, 0.9608652124283195}, {
        0.1320579090361131, 0.9450912494882707}, {0.13137740350024235`, 
        0.9298170561188666}, {0.13071654795322343`, 0.9150426323201073}, {
        0.1300753423950563, 0.9007679780919925}, {0.12945378682574105`, 
        0.8869930934345224}, {0.1288518812452776, 0.873717978347697}, {
        0.12853322442946583`, 0.866707820421612}, {0.12821929944420962`, 
        0.8598166139015069}, {0.12730722742990097`, 0.8400176759151061}, {
        0.12668228233991488`, 0.8265430094657712}}]}, 
      {Arrowheads[{{0.039999999999999994`, 1.}}], 
       ArrowBox[{{0.12649276847912197`, 0.8224568327718043}, {
        0.12643479681276712`, 0.8212068847681149}, {0.125595840237035, 
        0.8032170825210445}, {0.12479241348796229`, 0.7861039884870581}, {
        0.12398690132371742`, 0.7689330685163441}, {0.12321274815578762`, 
        0.7525232048852588}, {0.1224699539841729, 0.7368743975938025}, {
        0.12175851880887328`, 0.7219866466419748}, {0.12107512104813681`, 
        0.7077715297575152}, {0.12041643912021152`, 0.6941406246681627}, {
        0.11978247302509744`, 0.6810939313739176}, {0.11917322276279455`, 
        0.6686314498747796}, {0.11870079280788537`, 0.6590197593881786}}]}, 
      {Arrowheads[{{0.039999999999999994`, 1.}}], 
       ArrowBox[{{0.11849958012061185`, 0.6549341420881104}, {
        0.11801935680223939`, 0.645208736448805}, {0.11747236287039138`, 
        0.6341859080687134}, {0.11694532830416306`, 0.6236220985772187}, {
        0.11592319828150638`, 0.6033109721647256}, {0.11497421459358495`, 
        0.5846555531386324}, {0.11408780657371537`, 0.5673810717534783}, {
        0.11325340355521417`, 0.551212758263802}, {0.11246740319521759`, 
        0.5360624278091336}, {0.11173018505018725`, 0.5219485154632834}, {
        0.11103715130242803`, 0.5087561813822113}, {0.11038370413424471`, 
        0.49637058572187703`}, {0.11012713229112014`, 
        0.49152581877892737`}}]}, 
      {Arrowheads[{{0.04000000000000001, 1.}}], 
       ArrowBox[{{0.10991080481889288`, 0.4874409738733635}, {
        0.10976738741250655`, 0.48473286724310183`}, {0.1091869688238339, 
        0.4738161524809132}, {0.10863968628015823`, 0.4635535832525809}, {
        0.10812277769341103`, 0.45387830137537416`}, {0.10717288780943034`, 
        0.4361300574419479}, {0.10632291000934857`, 0.4202523362158538}, {
        0.10558511762367934`, 0.4064408373983042}, {0.10492300597584624`, 
        0.39400067754935}, {0.10432587633720317`, 0.3826966782372464}, {
        0.10378302997910396`, 0.37229366103024886`}, {0.10284650312483837`, 
        0.35393169888638637`}, {0.10208605745365185`, 0.3383970430273919}, {
        0.10147095857964245`, 0.32508449266963413`}, {0.10142624123152996`, 
        0.3240387812965039}}]}, 
      {Arrowheads[{{0.02385130940883981, 1.}}], 
       ArrowBox[{{0.10125147753598245`, 0.31995194717600545`}, {
        0.10098166115784676`, 0.3136423141771178}, {0.10030621336337606`, 
        0.2950455002173411}, {0.09998462389596555, 0.28302284205235967`}, {
        0.09983349852809505, 0.27319081777110077`}, {0.09993069625967159, 
        0.25841809725247744`}, {0.10041393167866511`, 0.24806882475496228`}, {
        0.10167832327327865`, 0.23738441527551962`}, {0.10337867328054666`, 
        0.23097870699645678`}, {0.10535720821361294`, 0.22707971774046787`}, {
        0.10812235832165848`, 0.22434585747437855`}}]}}, 
     {GrayLevel[0.5], Thickness[Tiny], 
      {Arrowheads[{{0.03999999999999999, 1.}}], 
       ArrowBox[{{0.4175773368764185, 0.99}, {0.41714570297806, 
        0.9850872704169145}, {0.41579409918040117`, 0.969811100449517}, {
        0.41447413032024377`, 0.9550023753710482}, {0.4131857963975878, 
        0.940661095181508}, {0.4119290974124333, 0.9267872598808969}, {
        0.4107040333647801, 0.9133808694692145}, {0.4095106042546285, 
        0.9004419239464609}, {0.4083488100819782, 0.8879704233126361}, {
        0.40773177816842804`, 0.8813811971371922}, {0.40712255059927177`, 
        0.8749035534390254}, {0.4052629050431449, 0.8555847364533385}, {
        0.4034744415281355, 0.8372652454483472}, {0.40246845478005033`, 
        0.8270772285191569}}]}, 
      {Arrowheads[{{0.04000000000000001, 1.}}], 
       ArrowBox[{{0.40206649796132277`, 0.8230064563327493}, {
        0.40174717875146115`, 0.8197725871768404}, {0.40008444381404945`, 
        0.8031642593878887}, {0.3984184002672445, 0.7864964000309937}, {
        0.39681026734091573`, 0.7705938080207675}, {0.3952600450350631, 
        0.7554564833572103}, {0.3937677333496867, 0.7410844260403215}, {
        0.3923275567216927, 0.7273863701991289}, {0.39093373958798755`, 
        0.7142710499626592}, {0.3895862819485712, 0.7017384653309132}, {
        0.38828518380344357`, 0.6897886163038903}, {0.3870262474530315, 
        0.6783575622893544}, {0.38580527519776164`, 0.6673813626950686}, {
        0.3850064506376156, 0.6602768394854518}}]}, 
      {Arrowheads[{{0.04, 1.}}], 
       ArrowBox[{{0.38454855401253346`, 0.6562119800277187}, {
        0.38347722297264875`, 0.6467935267672492}, {0.38126419444802173`, 
        0.6276961719503874}, {0.37918805350809703`, 0.6101993952217395}, {
        0.3772304731912293, 0.5940323140975657}, {0.3753731265357732, 
        0.5789240460941261}, {0.3736094684681677, 0.5647894689579087}, {
        0.3719396864223287, 0.5516496091383887}, {0.3703555521978262, 
        0.5393928072063076}, {0.36884883759422965`, 0.527907403732406}, {
        0.36605180777296087`, 0.5070567422610315}, {0.36422850074485735`, 
        0.4938600806685445}}]}, 
      {Arrowheads[{{0.039999999999999994`, 1.}}], 
       ArrowBox[{{0.3636686486290698, 0.4898080045233814}, {
        0.36351687800493343`, 0.48870952492804337`}, {0.3612099011720107, 
        0.472453456299921}, {0.3591028286539711, 0.4579783392153074}, {
        0.3572047546616183, 0.4452535516435205}, {0.35546347716088256`, 
        0.43387180277592796`}, {0.3538571493959396, 0.4235942777013566}, {
        0.3523639246109655, 0.41418216150863346`}, {0.34968822460928123`, 
        0.3977066764443731}, {0.34737925841254486`, 0.3839503889344293}, {
        0.3453729137122933, 0.37231849679809714`}, {0.3436274984607125, 
        0.3624702444828511}, {0.34075813359517465`, 0.3468153822401227}, {
        0.33758526655438936`, 0.3302465444104123}, {0.3372038135670447, 
        0.32836037523942646`}}]}, 
      {Arrowheads[{{0.006617933753466185, 1.}}], 
       ArrowBox[{{0.336392965181306, 0.3243509762354489}, {0.3353692996789181,
         0.319289261224521}, {0.333780386431585, 0.3118166501736138}, {
        0.3321986657243327, 0.30480559504829685`}, {0.33115833331533495`, 
        0.3005851648773155}, {0.3304347256753856, 0.29794945632981995`}}]}}, 
     {GrayLevel[0.5], Thickness[Tiny], 
      {Arrowheads[{{0.039999999999999994`, 1.}}], 
       ArrowBox[{{0.9019147548189017, 0.99}, {0.9018998217515479, 
        0.9895354786323158}, {0.9014676055807263, 0.9762653250632497}, {
        0.9010443323262465, 0.9634401995950357}, {0.9006297347582402, 
        0.9510438815230896}, {0.9002235456468375, 0.9390601501428265}, {
        0.8998254977621691, 0.9274727847496615}, {0.8994353238743662, 
        0.9162655646390105}, {0.8990527567535593, 0.9054222691062889}, {
        0.898309373893457, 0.8847625689562945}, {0.8977186120785785, 
        0.8686730052909535}, {0.897143262576409, 0.8532357023744003}, {
        0.8965833253869484, 0.8384506602066353}, {0.8961221088468169, 
        0.8264800913184387}}]}, 
      {Arrowheads[{{0.04, 1.}}], 
       ArrowBox[{{0.895963233366212, 0.8223926089760956}, {0.8955096879461535,
         0.8108373581174685}, {0.8949959876948195, 0.7980090981960672}, {
        0.8944976997561942, 0.7858330990234537}, {0.8940148241302779, 
        0.7743093605996282}, {0.8935450267634515, 0.763312538767387}, {
        0.8930859736020962, 0.7527172893695268}, {0.8922000998957982, 
        0.7327315078769481}, {0.8913572030113848, 0.714352016121893}, {
        0.890557282948855, 0.6975788141043607}, {0.8897944576422921, 
        0.6821325011429643}, {0.8890628450257789, 0.6677336765563165}, {
        0.8886013681998101, 0.658936799194234}}]}, 
      {Arrowheads[{{0.04000000000000001, 1.}}], 
       ArrowBox[{{0.8883870750289296, 0.6548518470629764}, {
        0.8883624450993155, 0.6543823403444173}, {0.8876932578629018, 
        0.6420784925072667}, {0.8870521072967166, 0.6306862656838359}, {
        0.8864358173809388, 0.6200697925130965}, {0.8852712962030763, 
        0.60090454050445}, {0.8839124464525394, 0.5799261175639867}, {
        0.8826643851429171, 0.5620501653315088}, {0.8825838718196816, 
        0.5609481334076735}, {0.8825037850934262, 0.5598574883266226}, {
        0.8813095955193812, 0.5448243380783038}, {0.8801967193054749, 
        0.5318427114330831}, {0.8791198732947412, 0.5197212818993243}, {
        0.878115087690352, 0.5093202465884892}, {0.8762823541119654, 
        0.4925998669546062}, {0.8761666724484604, 0.49171128564955385`}}]}, 
      {Arrowheads[{{0.008761000906544853, 1.}}], 
       ArrowBox[{{0.8756385901902174, 0.48765494683157024`}, {
        0.8746326629484603, 0.47992815492535773`}, {0.8717642558677077, 
        0.462781277651969}, {0.8692298823829057, 0.4524265766764597}}]}}, 
     {GrayLevel[0.5], Thickness[Tiny], 
      {Arrowheads[{{0.04, 1.}}], 
       ArrowBox[{{0.16324719965545476`, 0.01}, {0.17549247899863735`, 
        0.014097744418276669`}, {0.18511969664840314`, 0.01839876849682974}, {
        0.1949141380944156, 0.023979424679740038`}, {0.20487580333667477`, 
        0.030839712967007576`}, {0.2150046923751806, 0.03897963335863236}, {
        0.22650830439791272`, 0.05020875461959333}, {0.2378294151332863, 
        0.0639597993862278}, {0.24878324049514072`, 0.08015642559314812}, {
        0.2591849963973154, 0.09872229117496661}, {0.26413648917241755`, 
        0.10874211339833749`}, {0.2688652463253891, 0.11905109479918252`}, {
        0.2714333733415183, 0.12509131696714806`}}]}, 
      {Arrowheads[{{0.039999999999999994`, 1.}}], 
       ArrowBox[{{0.2730339062251403, 0.12885576247295583`}, {
        0.2733712678562303, 0.12964923537750175`}, {0.2776545537649408, 
        0.14053653513329512`}, {0.282844789868653, 0.15477011755458422`}, {
        0.2875809316979917, 0.16882082246863833`}, {0.29186233828940245`, 
        0.18244135597810524`}, {0.2956883686793308, 0.19538442418563176`}, {
        0.2978356573318568, 0.20302387839625952`}, {0.2979747641079029, 
        0.20352730245409373`}, {0.301107954938001, 0.2154251687553626}, {
        0.30381448199749617`, 0.22611795423126127`}, {0.308452969940688, 
        0.2449559167820367}, {0.31172647346653987`, 0.25900711989372993`}, {
        0.31398203177340456`, 0.26904625756312495`}, {0.31617620025113474`, 
        0.27902872498209286`}, {0.3172943830051465, 0.2841586257087857}, {
        0.31771266793333497`, 0.2860416759243868}}]}}, 
     {GrayLevel[0.5], Thickness[Tiny], 
      {Arrowheads[{{0.04000000000000001, 1.}}], 
       ArrowBox[{{0.34772866185586676`, 0.99}, {0.34639246200889184`, 
        0.9739273618465796}, {0.3447838695605682, 0.954743057544984}, {
        0.3432276978088924, 0.936354142329455}, {0.3417239467538643, 
        0.9187606161999916}, {0.34027261639548395`, 0.9019624791565937}, {
        0.3388737067337514, 0.885959731199262}, {0.3372500543998919, 
        0.8675712953119216}, {0.33567645196429335`, 0.84989081307771}, {
        0.3341528994269557, 0.8329182844966267}, {0.33361559087993087`, 
        0.8269874535019899}}]}, 
      {Arrowheads[{{0.040000000000000015`, 1.}}], 
       ArrowBox[{{0.3332465139083223, 0.8229135686647885}, {
        0.33267939678787894`, 0.8166537095686721}, {0.33125594404706304`, 
        0.801097088293846}, {0.3298825412045081, 0.7862484206721484}, {
        0.3285591882602141, 0.7721077067035794}, {0.32728588521418095`, 
        0.7586749463881388}, {0.32578058450005276`, 0.7429645681112373}, {
        0.3243242303315006, 0.7278897239603688}, {0.32291682270852445`, 
        0.7134504139355334}, {0.3215583616311244, 0.699646638036731}, {
        0.3202488470993004, 0.6864783962639615}, {0.31898827911305244`, 
        0.6739456886172251}, {0.3177766576723805, 0.6620485150965217}, {
        0.31756975245827845`, 0.6600444364672138}}]}, 
      {Arrowheads[{{0.04, 1.}}], 
       ArrowBox[{{0.317149666560019, 0.6559754951656176}, {0.3166139827772847,
         0.6507868757018515}, {0.31527034584120295`, 0.6379165222844673}, {
        0.3139721147037738, 0.625580330082564}, {0.3127192893649973, 
        0.6137782990961413}, {0.31151186982487344`, 0.6025104293251997}, {
        0.3092332481405837, 0.581577173429759}, {0.3071362496509045, 
        0.5627805623962416}, {0.30575534864098125`, 0.5506232262673578}, {
        0.3044292580767574, 0.5390410817615683}, {0.3031579779582332, 
        0.5280341288788732}, {0.30194150828540833`, 0.5176023676192724}, {
        0.29967300027685717`, 0.4984644199693541}, {0.29905159339965104`, 
        0.4933588167868219}}]}, 
      {Arrowheads[{{0.04, 1.}}], ArrowBox[CompressedData["
1:eJwBcQGO/iFib1JlAgAAABYAAAACAAAAHtCLY5Ab0z92Ur1zqVDfPz7TEGtE
DNM/Lc/jDfvS3j9Z91O7uO3SP/Nnlfm+3d0/ztTAmKTR0j+OP6siEQDdPyO5
8mbLt9I/mqEEtTA33D/e8YSJ8J/SP7LZgNxcgNs/e9b7cLZ10j9BYPZlz0La
P4CsovIYUdI/b4mo5usz2T/TJ8UMujDSPzZ3HwtBRtg/d0hjv5kU0j+bKVvT
znnXP2gOfQq4/NE/mKBbP5XO1j/sfaX0ue/RP1/8fBZLctY/sc4XPMvj0T+k
AhBZhx3WP146McnU2NE/jbPyOofP1T++yjMkydfRP5VewjUUyNU/PPDMv7/W
0T8UkoSasMDVPyrZwtc11dE/9IOvwre11T9Xv9T/MdTRP0813AV6rtU/h3WV
VzDT0T8vm/opS6fVPyfaj4oxwNE/H6UrOPYe1T/RBiG5Br/RP8X9yi+HFtU/
chB1mci50T8IPpbhWu/UP9uyvUs=
        "]]}, 
      {Arrowheads[{{0.010569454341256557`, 1.}}], 
       ArrowBox[{{0.2764217131167706, 0.3230546500763558}, {
        0.27573311621749547`, 0.31790947606889747`}, {0.27460922572149055`, 
        0.30897204863929506`}, {0.2730671747078429, 0.29528781826982864`}, {
        0.2725714484440815, 0.2876694627983233}, {0.27262416502366676`, 
        0.28311947355007605`}, {0.2730465568247052, 0.2800679522421753}}]}}, 
     {GrayLevel[0.5], Thickness[Tiny], 
      {Arrowheads[{{0.04, 1.}}], 
       ArrowBox[{{0.6470831253360168, 0.99}, {0.6466152683947077, 
        0.984040038311026}, {0.6456137855254321, 0.9714160184042283}, {
        0.6446325192288448, 0.9591765938561528}, {0.6436708231966192, 
        0.9473068657624371}, {0.6427280511204287, 0.9357919352187181}, {
        0.641803556691947, 0.9246169033206333}, {0.6408966936028476, 
        0.9137668711638196}, {0.6396024151943311, 0.8984407669651624}, {
        0.6383390133894271, 0.8836429579140268}, {0.6371064881881354, 
        0.8693734440104137}, {0.6359048395904561, 0.8556322252543225}, {
        0.6347340675963891, 0.8424193016457535}, {0.6335941722059343, 
        0.8297346731847065}, {0.6333407039418306, 0.8269563210599262}}]}, 
      {Arrowheads[{{0.04, 1.}}], 
       ArrowBox[{{0.6329690658433663, 0.8228826690618388}, {
        0.6324851534190921, 0.8175783398711817}, {0.6314070112358623, 
        0.805950301705179}, {0.6303555466540527, 0.794761299667618}, {
        0.6293265606714712, 0.7839220747394186}, {0.6273360245039925, 
        0.7632929562111035}, {0.6254354027334262, 0.7440629461202342}, {
        0.6236246953597726, 0.7262320444668104}, {0.6218928334256687, 
        0.7095839176996248}, {0.620228747973752, 0.6939022322674698}, {
        0.6186324390040223, 0.6791869881703454}, {0.6171039065164798, 
        0.6654381854082518}, {0.616495960116687, 0.6600944410537103}}]}, 
      {Arrowheads[{{0.039999999999999994`, 1.}}], 
       ArrowBox[{{0.6160335675766423, 0.6560300901071676}, {0.615636999745105,
         0.6525443270338239}, {0.6142255679238778, 0.6403939160996968}, {
        0.6128663906940228, 0.6289316087070016}, {0.6115562476967654, 
        0.6181020609568779}, {0.6096012597414732, 0.6023082767391363}, {
        0.6077418886449191, 0.5876651014440748}, {0.6059781344071035, 
        0.5741725350716935}, {0.6043099970280261, 0.5618305776219924}, {
        0.6040912612360028, 0.5602421420383806}, {0.6038739819392421, 
        0.558670272389309}, {0.6016330836183181, 0.5431322010222969}, {
        0.5995342442335684, 0.5291264888196398}, {0.5974999551422837, 
        0.5157850115447277}, {0.5955947666379292, 0.5037720041253058}, {
        0.5939409894265659, 0.4939252428564159}}]}, 
      {Arrowheads[{{0.028848283555123432`, 1.}}], 
       ArrowBox[{{0.5932634619576229, 0.48989117394196}, {0.5921213147325411, 
        0.48309071074653703`}, {0.5890262856878871, 0.46599617472915017`}, {
        0.5855275817071741, 0.4480918267870625}, {0.5824446445809695, 
        0.43373083536449614`}, {0.579700731806566, 0.4221581741260477}, {
        0.5772191008812565, 0.41261881673631384`}, {0.5728671850631271, 
        0.3980925778922673}, {0.5678356256664008, 0.3847054091447553}, {
        0.5635335806612435, 0.3761338729434922}}]}}, 
     {GrayLevel[0.5], Thickness[Tiny], 
      {Arrowheads[{{0.04, 1.}}], 
       ArrowBox[{{0.6922033667421639, 0.99}, {0.691896313021564, 
        0.9857738489583873}, {0.6910048056836038, 0.9736350135628731}, {
        0.6901304279048384, 0.9618563466858201}, {0.6892726038865155, 
        0.950422852494359}, {0.6884307578298824, 0.9393195351556203}, {
        0.6872391580661518, 0.923768682972581}, {0.6860752154897991, 
        0.9087480248865853}, {0.6849389301008241, 0.8942575608976333}, {
        0.683830301899227, 0.8802972910057248}, {0.6827493308850077, 
        0.8668672152108601}, {0.6816960170581661, 0.8539673335130388}, {
        0.6806703604187025, 0.8415976459122613}, {0.6796723609666168, 
        0.8297581524085273}, {0.679426214134271, 0.826877833127453}}]}, 
      {Arrowheads[{{0.04000000000000001, 1.}}], 
       ArrowBox[{{0.6790779110929362, 0.8228021196354189}, {
        0.6786983283198301, 0.8183603822800285}, {0.6777445720962645, 
        0.807315864804956}, {0.6758978889187954, 0.7862865878150902}, {
        0.6741323114342095, 0.7666703214389299}, {0.6724478396425067, 
        0.7484670656764754}, {0.6708346505343731, 0.7314605959388693}, {
        0.6692829211004951, 0.7154346876372543}, {0.6677926513408726, 
        0.7003893407716305}, {0.6663638412555057, 0.6863245553419981}, {
        0.6649909946194664, 0.6731282696045056}, {0.6636686152078266, 
        0.6606884218153012}, {0.6635849294914502, 0.6599177868323949}}]}, 
      {Arrowheads[{{0.04, 1.}}], 
       ArrowBox[{{0.6631433177350785, 0.6558511254825422}, {
        0.6623938129402367, 0.6489491756663621}, {0.6611636977363481, 
        0.6378546948496738}, {0.659252290196558, 0.6210295400348856}, {
        0.6574350021917366, 0.6054674440202206}, {0.6557118337218846, 
        0.5911684068056792}, {0.6540827847870015, 0.5781324283912613}, {
        0.6538692295026092, 0.5764579316933177}, {0.6536571007746015, 
        0.5748014820742658}, {0.6515503172012267, 0.559067369605714}, {
        0.6495721316709785, 0.5448762446880274}, {0.6476524955736, 
        0.5313549439061798}, {0.6458499583419619, 0.5191732913960105}, {
        0.642550946516239, 0.49818799049671647`}, {0.6417787087791885, 
        0.49365168786383484`}}]}, 
      {Arrowheads[{{0.02303837629966232, 1.}}], 
       ArrowBox[{{0.6410922265942899, 0.48961913312923194`}, {
        0.6395962966806138, 0.4808316956855065}, {0.63623126603002, 
        0.46261153272997296`}, {0.6332472451561347, 0.4480012553017816}, {
        0.6305739656625199, 0.43623299829564915`}, {0.6281411591527379, 
        0.4265388966062927}, {0.6238355088270565, 0.41179381806554227`}, {
        0.6187903383475093, 0.39823996588561816`}}]}}, 
     {GrayLevel[0.5], Thickness[Tiny], 
      {Arrowheads[{{0.04, 1.}}], 
       ArrowBox[{{0.510422577235091, 0.01}, {0.521925407081844, 
        0.012679737652168252`}, {0.5363172395732358, 0.01750938949613117}, {
        0.5504054668913079, 0.024251763871752922`}, {0.561008035945117, 
        0.0310792146369508}, {0.5713087056224017, 0.039680686490662545`}, {
        0.5812348975919376, 0.05036648787366171}, {0.5907140335225005, 
        0.06344692722672184}, {0.5996653952582794, 0.07906058734215238}, {
        0.6080082646434631, 0.09734605101226272}, {0.6119362068428427, 
        0.10746266833752445`}, {0.6156814102310948, 0.11819115486585931`}, {
        0.6168627882718095, 0.12194091827539245`}}]}, 
      {Arrowheads[{{0.04, 1.}}], 
       ArrowBox[{{0.6180919774759485, 0.125842437130682}, {0.6192353721439281,
         0.12947163908034015`}, {0.6225895899170504, 0.14124424946403774`}, {
        0.6268977120972717, 0.15823646671873265`}, {0.6270362844500287, 
        0.1588212597806688}, {0.627174386377453, 0.15940665106339788`}, {
        0.6297804048498328, 0.1722369977686964}, {0.6318195820153988, 
        0.18513246450517357`}, {0.6336320226582394, 0.1980539792541222}, {
        0.6355578315624426, 0.21096246999683504`}, {0.6376732629331748, 
        0.22617255925560564`}, {0.6394703465340138, 0.2408920890849704}, {
        0.6409935586998436, 0.2547079145254344}, {0.6422280739857031, 
        0.26775775056349593`}, {0.6434286185529683, 0.2801138304468371}, {
        0.6440197405853489, 0.2870784655649491}}]}, 
      {Arrowheads[{{0.016682178631152712`, 1.}}], 
       ArrowBox[{{0.6443656830279074, 0.29115438010087696`}, {
        0.6443997851835619, 0.2915561737371557}, {0.6451415738774843, 
        0.3020847804344519}, {0.6456539846347352, 0.3116996505387256}, {
        0.6461271133029, 0.3282909037635837}, {0.6459556121517328, 
        0.3414326562071079}, {0.6441614746153731, 0.35925485368013205`}}]}}, 
     {GrayLevel[0.5], Thickness[Tiny], 
      {Arrowheads[{{0.04, 1.}}], 
       ArrowBox[{{0.9082495405664978, 0.01}, {0.9131242607185598, 
        0.013926331703027579`}, {0.9182004950454367, 0.021004211065769485`}, {
        0.9229763963413625, 0.03137276772143869}, {0.9274216817921331, 
        0.046249664958896375`}, {0.9295101610382602, 0.0557353870459595}, {
        0.9315016925900763, 0.06679552749058305}, {0.933744873224457, 
        0.08223538763810216}, {0.9338180200506281, 0.08279878609654365}, {
        0.9338909871961377, 0.08336508337632716}, {0.9356801275010402, 
        0.10054262864466308`}, {0.9373259208875626, 0.11978156889474442`}, {
        0.9388981228143145, 0.13981269180487782`}, {0.9396290301828631, 
        0.15042239025498366`}, {0.9403231418215262, 0.16142818003511547`}, {
        0.9406530341779674, 0.16710268512483098`}}]}, 
      {Arrowheads[{{0.039999999999999994`, 1.}}], 
       ArrowBox[{{0.9408904421634838, 0.17118635907437257`}, {
        0.9409798500312351, 0.17272427103476995`}, {0.9415985471129201, 
        0.18420487314344353`}, {0.9421792330665818, 0.19586998636113628`}, {
        0.9427219078922198, 0.20771961068784828`}, {0.9432270318972584, 
        0.2196245305519109}, {0.9436950653891221, 0.23145553038165562`}, {
        0.9441260083678109, 0.24321261017708262`}, {0.9445198608333246, 
        0.25489576993819163`}, {0.9448678638884047, 0.26614844141757865`}, {
        0.9451834044605822, 0.27724418992476135`}, {0.9454671540948327, 
        0.28811824025361055`}, {0.9457197843361314, 0.2987058171979968}, {
        0.9461343728197765, 0.31876245010886384`}, {0.9463965253309616, 
        0.33470548516823784`}}]}, 
      {Arrowheads[{{0.026380323988651116`, 1.}}], 
       ArrowBox[{{0.9464550119515632, 0.33879562528481977`}, {
        0.9466238531158272, 0.3530705957759328}, {0.9467202589585013, 
        0.3675268554504111}, {0.9467307219293684, 0.3801601811215097}, {
        0.946664204158452, 0.3908660878789758}, {0.9463447099076496, 
        0.4075508762578411}, {0.9458507432388541, 0.41969168379666727`}, {
        0.9445477861381014, 0.4351364319024327}, {0.9432689093213231, 
        0.4425819081610259}, {0.9418408431606969, 0.44626013521037305`}}]}}, 
     {GrayLevel[0.5], Thickness[Tiny], 
      {Arrowheads[{{0.04, 1.}}], ArrowBox[CompressedData["
1:eJwBoQFe/iFib1JlAgAAABkAAAACAAAAbOClkcZ4lj97FK5H4XqEP0y9MKD2
ZZw/utXKzk2pkz+qm9SrhXygPwDMbmudb54/e/NTrsP3oj/ZPtwcRLSmPxBV
8x4NRKQ/aTOasncsqz+VlPCa0ZSlP7DkIiD7BbA/DLJLIhHqpj9ggO/iX6my
P3StBLXLQ6g/xeyyIWqAtT8EXDZXCpypPyhioZ2hbrg/9JL7DNbsqj/UGO8X
jle7P0ZSVNYuNqw/yhCckC87vj/2mUCzFHitPwQl1APDjMA/ORyG7eR0rj8f
MZRuwazBPwDOL5IIaa8//4X9hA28wj/6peYQKiqwP6dXZZEhuMM/7VoekK81
sD+97NfwONDDPwgWQNopQbA/oSSuexrowz9AtlD4mEywP5cSt/XF/8M/cAaE
WUxSsD8NQctchwvEP1fiZPP8V7A/8wSuKzsXxD/30UbHql2wP6HcflzhIsQ/
mjeI1lVjsD932bjpeS7EP9/bkiL+aLA/RrQ0zgQ6xD+pZm7+mqCwP+m2EiLB
qcQ/IigiHyADsT+89qBEIljFPxkDxjM=
        "]]}, 
      {Arrowheads[{{0.0113204507292492, 1.}}], 
       ArrowBox[{{0.06756595817618237, 0.17068864985139237`}, {
        0.06793906392974888, 0.1720094364932692}, {0.0707695663870681, 
        0.18070276265422378`}, {0.07613893201782476, 0.19448810469491046`}, {
        0.0810641813098819, 0.2024741787171759}, {0.08579365528569077, 
        0.2072354582678899}, {0.08977747591310542, 
        0.21009566709176747`}}]}}, 
     {GrayLevel[0.5], Thickness[Tiny], 
      {Arrowheads[{{0.04, 1.}}], 
       ArrowBox[{{0.7170558211850144, 0.01}, {0.7340192722039398, 
        0.017204227997407066`}, {0.7449431448344292, 0.025022447185566062`}, {
        0.755331334055992, 0.03609307044336564}, {0.7650875542363416, 
        0.0514381262997107}, {0.7696980333472432, 0.06099766469294363}, {
        0.774108185296751, 0.0719694621343831}, {0.7787954762391657, 
        0.0860445155751796}, {0.7789488946783651, 0.08655182306599946}, {
        0.7791019754601908, 0.08706131306566957}, {0.7835579029036571, 
        0.10546928762874314`}, {0.7876167637202278, 0.12595344602628725`}, {
        0.7895949244424265, 0.13637235120377836`}, {0.791247105609997, 
        0.1458615884768955}}]}, 
      {Arrowheads[{{0.039999999999999994`, 1.}}], 
       ArrowBox[{{0.7919092983552816, 0.14989811028585107`}, {
        0.7932436277703022, 0.15827111743107483`}, {0.7949141703759797, 
        0.1697509784808802}, {0.7964806417464704, 0.18144682661901368`}, {
        0.7979415100187611, 0.19322099697636536`}, {0.7992967751928524, 
        0.20507348955293522`}, {0.8005464372687434, 0.2170043043487232}, {
        0.8016928592592631, 0.22886751390741578`}, {0.80273840417724, 
        0.2405171907726993}, {0.8036830720226736, 0.25195333494457384`}, {
        0.8045268627955643, 0.2631759464230394}, {0.8054443070917774, 
        0.27688341665397465`}, {0.8062206111153969, 0.2901874576725644}, {
        0.8068607782728952, 0.30296052795957473`}, {0.8072702857004977, 
        0.31270644756941396`}}]}, 
      {Arrowheads[{{0.03672324428171625, 1.}}], ArrowBox[CompressedData["
1:eJwBcQGO/iFib1JlAgAAABYAAAACAAAADyEdDnPW6T+lpGMcWkbUP29ZGjkc
2ek/WDRe4svj1D9g/o41QdvpP2/Hui1vjtU/6QbTqnLc6T9IlvSgAyjWPxRm
FRe73Ok/5sVhSXKu1j8DNJ7AKNvpP2E9q9cKj9c/3RRfoYLX6T/4vwoFp0nY
P7qEy6/10ek/K+pq6qPe2D9mrEy63MrpP+RDI2XaU9k/xTOWTlS56T/Crj6Y
uvfZP39Y6NJ8pOk//9z9vWBV2j9UA5rllo3pP0dmc0sxiNo/GCWMbm9y6T+k
O9yz46PaP8UCAiFCVuk/VWZo9YCt2j82Uj5aaTnpPztSecAprdo/JvjlC3kc
6T8FTIb1SafaP00v4nkr/+g/D9Z4eSue2j+3my2NkOHoPyNzvWUZk9o/4tcI
56rD6D99PyMg14baPzBDON2Ipeg/aRAj89p52j9s+MCEllDoP7HojOhjVNo/
us7b4Sj65z96q4VjlizaP625uBI=
        "]]}}, 
     {GrayLevel[0.5], Thickness[Tiny], 
      {Arrowheads[{{0.04, 1.}}], 
       ArrowBox[{{0.0606158781091412, 0.99}, {0.060270263039139745`, 
        0.9741727481937408}, {0.05991436456575294, 0.957921906062961}, {
        0.05957102162446423, 0.9422933700811039}, {0.059386149135973954`, 
        0.9338921382029209}, {0.05920435418869208, 0.9256433431418465}, {
        0.058957579027183, 0.9145012211687115}, {0.058724149417112625`, 
        0.904017958643121}, {0.05849605802761773, 0.8937982398965482}, {
        0.058265297527835096`, 0.8834467492604665}, {0.057824376247658994`, 
        0.8637553142691681}, {0.05740252633431784, 0.8450017872441311}, {
        0.05698467823661206, 0.8264175386270768}}]}, 
      {Arrowheads[{{0.04, 1.}}], 
       ArrowBox[{{0.05689238080849385, 0.8223280109458783}, {
        0.056573245508623915`, 0.8081908953492897}, {0.056183722871644484`, 
        0.7910110019929899}, {0.055810945418576695`, 0.7746481436974367}, {
        0.05545310967026146, 0.7590093989993228}, {0.05510841214753962, 
        0.7440018464353395}, {0.054776852850411215`, 0.7296254860054876}, {
        0.05445843177887621, 0.7158803177097662}, {0.054151861296795424`, 
        0.7026999319000835}, {0.053855853768029684`, 0.6900179189283469}, {
        0.053570409192578994`, 0.6778342787945566}, {0.05329552757044331, 
        0.6661490114987121}, {0.05312068142051948, 0.6587487322191566}}]}, 
      {Arrowheads[{{0.04, 1.}}], 
       ArrowBox[{{0.05302406064677615, 0.6546593043980754}, {
        0.05302384209921194, 0.6546500544774354}, {0.05276254257411393, 
        0.643638571114047}, {0.052510914809760494`, 0.6330778981603131}, {
        0.05226824462076281, 0.6229313723680001}, {0.051806920227279535`, 
        0.6037341092747011}, {0.05137285591055367, 0.585753475848279}, {
        0.050964126741312704`, 0.5688933553982218}, {0.050580972678191505`, 
        0.5531703108313655}, {0.05022092756994073, 0.5384600555578608}, {
        0.04988152526531101, 0.524638302987859}, {0.04956145395327252, 
        0.511640520770756}, {0.049260061445778006`, 0.499436321835516}, {
        0.04905338203466838, 0.4910847344888525}}]}, 
      {Arrowheads[{{0.04000000000000001, 1.}}], 
       ArrowBox[{{0.04895215615787083, 0.48699541806708163`}, {
        0.048707405977318964`, 0.4771163991286416}, {0.04821389958500914, 
        0.4572119792653815}, {0.04777203745320288, 0.43937450040599657`}, {
        0.04738541437500923, 0.4237193761035544}, {0.047038424330445, 
        0.40960440326155617`}, {0.04672533844074496, 0.3967656651107112}, {
        0.04644042782714389, 0.38493924488172887`}, {0.04594797066768691, 
        0.36403040667007663`}, {0.045546729330970495`, 
        0.34629198558804714`}, {0.045220552607008094`, 
        0.33104287727939946`}, {0.04506916281981735, 0.32341888776960753`}}]}, 
      {Arrowheads[{{0.02795497767951345, 1.}}], 
       ArrowBox[{{0.04498795227648997, 0.31932912490051546`}, {
        0.04495933847418472, 0.31788813384914677`}, {0.04475279497473771, 
        0.3064234669108888}, {0.044593464808942544`, 0.2963783258174386}, {
        0.044423565652833834`, 0.28288091497189477`}, {0.04433615324777552, 
        0.2716728738291206}, {0.044352045303524656`, 0.2541738572545398}, {
        0.04456663165489814, 0.2414731114160336}, {0.044929277760853786`, 
        0.23205206925555727`}, {0.045760247363155974`, 0.2210422490835976}, {
        0.046813950612215334`, 0.2140470747520693}, {0.048025915779887345`, 
        0.2095120894502574}, {0.04990018173320516, 0.2056957624566473}}]}}, 
     {GrayLevel[0.5], Thickness[Tiny], 
      {Arrowheads[{{0.040000000000000015`, 1.}}], 
       ArrowBox[{{0.20663574604339924`, 0.99}, {0.20613990761151987`, 
        0.9819301215110556}, {0.20514826470531672`, 0.9658859889545163}, {
        0.20418889152505837`, 0.9504621249718821}, {0.20367903654691663`, 
        0.9422925985834674}, {0.20317696364857069`, 0.9342704524872394}, {
        0.20247896302018353`, 0.9232188137314725}, {0.2018162767034991, 
        0.9128294018447172}, {0.2011677161114958, 0.9027048807055666}, {
        0.20051209265715195`, 0.8924479141926136}, {0.19925587270168424`, 
        0.8729492631458553}, {0.19805046310637772`, 0.8543923574994671}, {
        0.19684217006080312`, 0.8357742610289945}, {0.19624959403258094`, 
        0.8267073312239244}}]}, 
      {Arrowheads[{{0.039999999999999994`, 1.}}], 
       ArrowBox[{{0.19598282094476457`, 0.8226254704230924}, {
        0.19567892047485355`, 0.8179755283107231}, {0.19456071434852903`, 
        0.8009961593446532}, {0.19348755168182957`, 0.7848361541307846}, {
        0.1924547691826041, 0.7694013529111288}, {0.19145770355870168`, 
        0.7545975959276972}, {0.19049635481012217`, 0.7404248831804898}, {
        0.18957072293686567`, 0.7268832146695067}, {0.18867744191367675`, 
        0.71390556214485}, {0.18781314571529995`, 0.7014248973566218}, {
        0.18697783434173534`, 0.6894412203048222}, {0.18617150779298283`, 
        0.677954530989451}, {0.1853761261420358, 0.666709537370238}, {
        0.18485387870435088`, 0.659381843835489}}]}, 
      {Arrowheads[{{0.04, 1.}}], 
       ArrowBox[{{0.18456274990587682`, 0.655301647894521}, {
        0.1838682867202632, 0.6456274618349961}, {0.1831521134061888, 
        0.6357174487761409}, {0.18178597071354155`, 0.6169771442188944}, {
        0.18049571479073365`, 0.5994333645995118}, {0.17927617899193693`, 
        0.5829913069862733}, {0.17812773697256168`, 0.5676686950986523}, {
        0.17704383701147017`, 0.553342594342131}, {0.17601792738752464`, 
        0.5398900701221916}, {0.1750464624007022, 0.5272476269661711}, {
        0.17412761407733118`, 0.5153857346138944}, {0.1732574072858009, 
        0.5042324062895763}, {0.17243186689450055`, 0.4937156552174314}, {
        0.17230704364126534`, 0.49213886931948647`}}]}, 
      {Arrowheads[{{0.04, 1.}}], 
       ArrowBox[{{0.17198423144745004`, 0.4880610576802275}, {
        0.17090433852598363`, 0.4744196897000932}, {0.16952413539856862`, 
        0.45715344780274353`}, {0.16830726722620465`, 0.44205237087980676`}, {
        0.1672034277234402, 0.42845636508343654`}, {0.16619677406551212`, 
        0.41610685872724096`}, {0.16527146342765703`, 0.40474528012482813`}, {
        0.1636442997132791, 0.3847011390193723}, {0.16228079358253247`, 
        0.3677544074431125}, {0.16113498551660324`, 0.3532401681152053}, {
        0.16017749937572043`, 0.34077288058971544`}, {0.15903533119490323`, 
        0.32495205734132115`}}]}, 
      {Arrowheads[{{0.01706646117582203, 1.}}], 
       ArrowBox[{{0.15874078332593547`, 0.32087210672512023`}, {
        0.15871577812508467`, 0.3205257454189699}, {0.15788766771814555`, 
        0.30774467047262544`}, {0.1573014082578818, 0.2972478336602231}, {
        0.15669545547021166`, 0.2813798827287393}, {0.15663578157940977`, 
        0.2701803414182565}, {0.1572758864027818, 0.25836956480928547`}, {
        0.15852995858308586`, 0.25124318753045555`}}]}}, 
     {GrayLevel[0.5], Thickness[Tiny], 
      {Arrowheads[{{0.04, 1.}}], 
       ArrowBox[{{0.4862898017904413, 0.99}, {0.48538134639835495`, 
        0.9797803563660235}, {0.4840469946977488, 0.9649317286301122}, {
        0.4827490653103459, 0.9506549572523677}, {0.48148279048230364`, 
        0.9368616948069817}, {0.4802434024597796, 0.9234635938681462}, {
        0.4790309012427739, 0.9104606544358613}, {0.47784528683128635`, 
        0.8978528765101268}, {0.4766865592253171, 0.885640260090943}, {
        0.47555471842486613`, 0.8738228051783097}, {0.4744497644299334, 
        0.862400511772227}, {0.473371697240519, 0.8513733798726947}, {
        0.47279813649327623`, 0.8455390132864804}, {0.472231292688206, 
        0.8397998167687989}, {0.47094332174431514`, 0.8270994939488323}}]}, 
      {Arrowheads[{{0.040000000000000015`, 1.}}], 
       ArrowBox[{{0.47053060394824187`, 0.8230297986901481}, {
        0.4703634392138438, 0.8213814337941548}, {0.4685667031812311, 
        0.8039502894812288}, {0.46683119580177823`, 0.7873314664995334}, {
        0.4651602133383486, 0.771583270625898}, {0.46348597630912863`, 
        0.755774830345572}, {0.46186975506435124`, 0.7407165283599246}, {
        0.4603115496040165, 0.7264083646689564}, {0.4588113599281242, 
        0.7128503392726665}, {0.45736334946474105`, 0.699950371146329}, {
        0.4559616816419334, 0.687616379265217}, {0.45460635645970143`, 
        0.6758483636293311}, {0.4532973739180449, 0.664646324238671}, {
        0.4527886032489607, 0.6603734567367702}}]}, 
      {Arrowheads[{{0.039999999999999994`, 1.}}], 
       ArrowBox[{{0.452304955303238, 0.6563115803055687}, {
        0.45080154797615796`, 0.6436853408221432}, {0.44845731503597186`, 
        0.6244785956447497}, {0.4462555353440987, 0.6069384084545124}, {
        0.4441868286771284, 0.590898319844186}, {0.4422334168625855, 
        0.5760994228791908}, {0.4403775217279941, 0.5622828106249464}, {
        0.43861281835844224`, 0.5493690358809188}, {0.43693952655762547`, 
        0.5373811998660282}, {0.43534968523097983`, 0.5262142182748767}, {
        0.4338353332839411, 0.5157630068020661}, {0.4310178103043769, 
        0.49682815568181027`}, {0.4306035578871333, 0.4941417075258163}}]}, 
      {Arrowheads[{{0.04000000000000001, 1.}}], 
       ArrowBox[{{0.4299801569535378, 0.4900989205225543}, {
        0.42845638317031703`, 0.4802171694459447}, {0.4261177544514128, 
        0.4655443683364986}, {0.42397418231255674`, 0.4525181692428131}, {
        0.42199924269452305`, 0.4408912753321512}, {0.4201827846198904, 
        0.430550805561123}, {0.4185019796285229, 0.42125961650901134`}, {
        0.41693399926028496`, 0.4127805647550993}, {0.41410773952627405`, 
        0.39802759634367557`}, {0.41164645968401137`, 0.38582934673045516`}, {
        0.4075800468261372, 0.36706020578748527`}, {0.404375991314009, 
        0.35367283295562446`}, {0.40083445708506915`, 0.34044828399020244`}, {
        0.3981073793740627, 0.33176543273497616`}, {0.3974141985140359, 
        0.3299098606871194}}]}, 
      {Arrowheads[{{0.0037365762390605037`, 1.}}], 
       ArrowBox[{{0.3959827184220638, 0.3260779394687175}, {
        0.3959098246514468, 0.3258828105333708}, {0.39342446796709474`, 
        0.32053182897307164`}, {0.391362349324518, 0.3172147528016945}, {
        0.38955360121755894`, 0.315036856801313}, {0.3877414973596738, 
        0.31340351623765555`}}]}}, 
     {GrayLevel[0.5], Thickness[Tiny], 
      {Arrowheads[{{0.04, 1.}}], 
       ArrowBox[{{0.5207525037227055, 0.99}, {0.5205122559239226, 
        0.9872705271613065}, {0.51954600934114, 0.9763806492665454}, {
        0.5185982153856007, 0.9657881333254777}, {0.516752168704349, 
        0.9453824529097219}, {0.5149682992282648, 0.9259407515193385}, {
        0.5132434506838478, 0.9074033783867554}, {0.5115744667976001, 
        0.8897106827444247}, {0.51045709848463, 0.8779978736154967}, {
        0.5093618310652237, 0.8666044801085854}, {0.5082886645393814, 
        0.8555305022236903}, {0.5072375989071028, 0.8447759399608119}, {
        0.5054857660986286, 0.8270918863953265}}]}, 
      {Arrowheads[{{0.04, 1.}}], 
       ArrowBox[{{0.5050801564789111, 0.8230214781949167}, {
        0.5032543453136282, 0.8049518471294634}, {0.5013853817094522, 
        0.7867808915541152}, {0.4995849373418877, 0.769536792683287}, {
        0.49785301221093464`, 0.7532195505169786}, {0.49618960631659287`, 
        0.7378291650551901}, {0.49575024568429144`, 0.7338035490559097}, {
        0.4953152776263633, 0.7298352737506953}, {0.4935045081396315, 
        0.7137935937341494}, {0.49176774967497877`, 0.6986960881733464}, {
        0.49009431609843257`, 0.6843633937708282}, {0.48848776945465033`, 
        0.6708552982924141}, {0.4872444750289789, 0.6603767869436405}}]}, 
      {Arrowheads[{{0.04000000000000001, 1.}}], 
       ArrowBox[{{0.4867607632684541, 0.6563149193135684}, {
        0.4853275089933631, 0.6444176053958715}, {0.4838371685820004, 
        0.6322510816858923}, {0.4824066880501582, 0.6207861064681077}, {
        0.48102963676828736`, 0.609929654412024}, {0.4796995841068384, 
        0.5995887001871463}, {0.4784165300658115, 0.5897632437934752}, {
        0.47718047464520646`, 0.5804532852310104}, {0.47483120083524866`, 
        0.5631315452979033}, {0.47263360384695124`, 0.5473751640860285}, {
        0.47058799416596225`, 0.5330805489895154}, {0.46865713516573876`, 
        0.5198791294406782}, {0.46684102684628087`, 0.5077709054395166}, {
        0.4651396692075886, 0.49675587698603096`}, {0.46472942494860847`, 
        0.4941911435381532}}]}, 
      {Arrowheads[{{0.03461641868945189, 1.}}], 
       ArrowBox[{{0.46408332755377474`, 0.49015192162865867`}, {
        0.4620111630764202, 0.4771973234149317}, {0.4592015738761529, 
        0.4603953854202252}, {0.45666802043194754`, 0.44590032151173903`}, {
        0.45436762156896476`, 0.4332623901993011}, {0.4511225871502002, 
        0.4162760951393998}, {0.4483022932536634, 0.4023935113493532}, {
        0.44583306765650077`, 0.390989641576325}, {0.443641238135859, 
        0.3814394885674789}, {0.4399200965072524, 0.36659443458891866`}, {
        0.4355525669014892, 0.35156060676606427`}}]}}, 
     {GrayLevel[0.5], Thickness[Tiny], 
      {Arrowheads[{{0.039999999999999994`, 1.}}], 
       ArrowBox[{{0.95940969948904, 0.99}, {0.959212234867513, 
        0.9793799502917453}, {0.9589861283260945, 0.9673723045644209}, {
        0.9587643774719702, 0.9557440760919353}, {0.9585468570216026, 
        0.9444808615925518}, {0.95833337603881, 0.9335593424408921}, {
        0.9581237674610988, 0.9229594419547207}, {0.9577158096289113, 
        0.9026863355107526}, {0.9573222677410184, 0.8835852193244684}, {
        0.9569424260133984, 0.8655797704596894}, {0.9565753301571716, 
        0.8485684355306545}, {0.9562202166873444, 0.8324698455112685}, {
        0.9560835608000697, 0.8264111552093159}}]}, 
      {Arrowheads[{{0.04000000000000001, 1.}}], 
       ArrowBox[{{0.9559913200383219, 0.8223216262487113}, {
        0.9558766560257259, 0.8172379540048506}, {0.9555442185941243, 
        0.8028267146147205}, {0.9552227100088315, 0.7892035669675774}, {
        0.954911747730553, 0.7763251618714168}, {0.9546106199477171, 
        0.7641292697015023}, {0.9543186148487528, 0.7525536608330979}, {
        0.9540345733768545, 0.7414948055611827}, {0.9537576942714039, 
        0.7308822142449635}, {0.9532247226906873, 0.7109451453660374}, {
        0.952718299168285, 0.6926410979691683}, {0.9522370227658794, 
        0.6758687158272054}, {0.9517794925451531, 0.6605266427129973}, {
        0.9517244701139937, 0.6587548996890259}}]}, 
      {Arrowheads[{{0.04, 1.}}], ArrowBox[CompressedData["
1:eJwBYQGe/iFib1JlAgAAABUAAAACAAAAdcDOl3xz7j+xp3i+BvPkP02pB55p
ce4/rBFkID2w5D8GLEPkBG7uP5ahmfB/R+Q/go3CJslq7j86v32m/OfjP93Y
3Jm3ZO4/E4t66R8+4z95wYObG1/uP1Re3+leq+I/RDjEy+hZ7j9oqMpQ6izi
Px8uq8oSVe4/tdhax/K/4T8MMfBdX1LuP/3x4XekhuE/X5Pi+cRP7j+SGb9q
tFHhP65CabxBTe4/NBIWerwg4T/LspehAk3uPyzl5OELHOE/qCkjvcNM7j+A
RINvZBfhP08rf8tlTO4/qUCdPHoQ4T9EZi1tJ0zuP2UBsUzpC+E/wM/KQ+lL
7j9H9304YQfhPw5GvOVYQ+4/TjVRB0Nz4D9KfxkgE0PuP+VyvIzzbuA/4++y
mc1C7j8CVUEYrmrgP7bgtNSoOu4/p+xQKq/53z8pWtGInzTuP0BiNp6EcN8/
2mKsNQ==
        "]]}, 
      {Arrowheads[{{0.00708102555898225, 1.}}], 
       ArrowBox[{{0.9435293196398202, 0.48717120579259166`}, {
        0.9420380185857472, 0.4730807114318039}, {0.9405257784445985, 
        0.4640528680548761}, {0.9391086586763782, 0.4585911100814954}}]}}, 
     {GrayLevel[0.5], Thickness[Tiny], 
      {Arrowheads[{{0.04, 1.}}], 
       ArrowBox[{{0.10391185917341496`, 0.01}, {0.11126254206802741`, 
        0.01229088873148055}, {0.13020355290096983`, 0.021970445377434394`}, {
        0.14028229711610612`, 0.029269705026123687`}, {0.15064279535162864`, 
        0.0387289890915068}, {0.16112671538224926`, 0.050605921740826273`}, {
        0.17157572498267973`, 0.06515812714132463}, {0.1818329953293541, 
        0.08232901592934579}, {0.1868026096726767, 0.09180777388794692}, {
        0.19162846639463121`, 0.10179211196379577`}, {0.19762924304922158`, 
        0.11527663585035194`}, {0.20329603476682895`, 0.12916708753121525`}, {
        0.20430750179127552`, 0.13184982659416755`}}]}, 
      {Arrowheads[{{0.03438181411316957, 1.}}], 
       ArrowBox[{{0.20575059862169304`, 0.13567738809149069`}, {
        0.20975764120775048`, 0.14630536647606684`}, {0.21560423052615538`, 
        0.16302804583362093`}, {0.2178786587162232, 0.16988575813420617`}, {
        0.21802823444483874`, 0.1703421998203584}, {0.2217424794894127, 
        0.1820594572229908}, {0.22510131200560513`, 0.1928873454672753}, {
        0.23114733156200676`, 0.2124880610310487}, {0.23596727630340725`, 
        0.2280107857065684}, {0.23980113446197102`, 0.23975830795223724`}, {
        0.24532631436122113`, 0.25432950771684654`}, {0.24916194334813457`, 
        0.26138069255995866`}, {0.2522197312705979, 0.26498529488864503`}, {
        0.25426929710044727`, 0.2668532508502461}}]}}, 
     {GrayLevel[0.5], Thickness[Tiny], 
      {Arrowheads[{{0.03999999999999999, 1.}}], 
       ArrowBox[{{0.8446495600119996, 0.99}, {0.8441912715447947, 
        0.9799285600198562}, {0.8435764660704218, 0.9665837015602008}, {
        0.842974404427695, 0.953677771296902}, {0.8423847443998166, 
        0.941195884877165}, {0.8418071437699893, 0.929123157948194}, {
        0.8412412603214153, 0.917444706157193}, {0.840686751837297, 
        0.9061456451513668}, {0.8401432761008368, 0.89521109057792}, {
        0.8390873724602309, 0.8743413591687746}, {0.8380706753565222, 
        0.8547095162777507}, {0.8370912649074935, 0.8362380120603335}, {
        0.8365667928537109, 0.8265775530172507}}]}, 
      {Arrowheads[{{0.040000000000000015`, 1.}}], 
       ArrowBox[{{0.8363450399948928, 0.8224929990455963}, {
        0.8361472212309267, 0.8188492966720081}, {0.8352359756361406, 
        0.8024397090697897}, {0.8343554784792249, 0.7869264771694688}, {
        0.8335045884481179, 0.7722633845646956}, {0.8326821642307582, 
        0.7584042148491192}, {0.8318876654723403, 0.7453158180096091}, {
        0.8311200710522532, 0.7329545909184585}, {0.8303775185097289, 
        0.7212586374974534}, {0.829658145383998, 0.7101660616683796}, {
        0.8282777077741, 0.6894111764120691}, {0.8269676383021518, 
        0.6703270485849133}, {0.8261768418228176, 0.6591884566134326}}]}, 
      {Arrowheads[{{0.039999999999999994`, 1.}}], ArrowBox[CompressedData["
1:eJwBUQGu/iFib1JlAgAAABQAAAACAAAA7zj05qpt6j/wDCtipfbkP3peHYdV
bOo/qPlnB93j5D/uQrrbqmLqP5DbC8l7YOQ/RgKKXH1Z6j9Ni1/IX+jjP9l7
FJLFUOo/S3Lt0rp64z8Gj+EEfEjqP/n5P7a+FuM/JRt5PZlA6j/Bi+E/nbvi
P+m7jBnSMeo/zqOk4Y8Z4j+hEgmcLyTqP1Tca9KAjeE/Q8BM4JIX6j/EeT9r
wBThP7tltgHdC+o/jMAnBZ+s4D/YQ5qBOAXqPxdNSerkdOA/AYIORtT+6T/O
3XfqcUHgPye67GSr+Ok/ePwP4d8R4D8vFXnUEPjpP+RbrM5RDeA/PJQ1z3b3
6T/LsZOnzAjgP7rH+8mQ9uk/meAgeBUC4D/y2RYc+PXpP3JzYYNM+98/a8as
9V/16T/iIr5Zf/LfP9Tnhswz7ek/yOsXB1iB3z/y7K5A
        "]]}, 
      {Arrowheads[{{0.011366054857743219`, 1.}}], 
       ArrowBox[{{0.8096205519484312, 0.48822097339178344`}, {
        0.8088787174005143, 0.483085383066507}, {0.8088045464079611, 
        0.48261032501073775`}, {0.8087306287803733, 0.48213918618979656`}, {
        0.806357021904973, 0.4690326980214231}, {0.8041775156982108, 
        0.4587705984453928}, {0.800143062766841, 0.4427339558379273}}]}}, 
     {GrayLevel[0.5], Thickness[Tiny], 
      {Arrowheads[{{0.021654203982831494`, 1.}}], ArrowBox[CompressedData["
1:eJwBQQG+/iFib1JlAgAAABMAAAACAAAAm0hTYU5r6z/Jkhr4ZbPfP5KPn7we
WOs/yfTKEemY3j9wUm4P+UbrP0R9T9R6y90/4AJ+PNUo6z9nu0SznsjcP+GW
P4XsDes/RsIMqr033D/a7vSGtPPqP+qqRZIv4Ns/MPtKtmLa6j+USnhPUavb
P4lFM1J0weo/ndCxujSJ2z9mbBez37nqPz8Q/K84gds/fblA6Uuy6j9qWRDp
/XnbPynunMMzqeo/5AtOyiNy2z/icC5xjKbqP5V+nAn/b9s/jDe8wBOd6j9p
frj2yWjbP/Myei/fmOo/nEHNLctl2z95W0wdsIbqP5hJVDPrWds/bscBwxV2
6j+svBE6RFDbP8/vR3xmZeo/yj/wMlJH2z+DdjBdzUvqP4QbMFmDOts/+Xt5
xfox6j+KMRGSRy7bP6PAn7E=
        "]]}}, 
     {GrayLevel[0.5], Thickness[Tiny], 
      {Arrowheads[{{0.04, 1.}}], 
       ArrowBox[{{0.32406998531551023`, 0.01}, {0.33266900633317503`, 
        0.01191953644268711}, {0.344208186882467, 0.015164207182680457`}, {
        0.3558125107673692, 0.019200210881831246`}, {0.36741234963717123`, 
        0.024293408526776163`}, {0.3789415191109794, 0.0306858045336645}, {
        0.3903953853893297, 0.038258228194245084`}, {0.40161570741460767`, 
        0.04818899400043019}, {0.4124390604111609, 0.06093434551510343}, {
        0.42276361913784344`, 0.07601858228626215}, {0.43248755835350927`, 
        0.0929660038619037}, {0.4376602035749597, 0.10323069175608206`}, {
        0.4417832548297007, 0.1122750042168688}}]}, 
      {Arrowheads[{{0.04, 1.}}], 
       ArrowBox[{{0.4434073981771505, 0.1160285788935489}, {
        0.44725622255560793`, 0.12536249990803597`}, {0.45167959631480575`, 
        0.13722962016581153`}, {0.4558314029043825, 0.14940784147102193`}, {
        0.45968983230880167`, 0.1616741207499029}, {0.463254884528063, 
        0.17402845800245448`}, {0.46652655956216665`, 0.18647085322867663`}, {
        0.46950626819622926`, 0.1987521652157649}, {0.4721954212153674, 
        0.21062325275091476`}, {0.4745940186195812, 0.22208411583412632`}, {
        0.47670206040887064`, 0.23313475446539947`}, {0.4801104322325887, 
        0.2535107007416514}, {0.48255179666536097`, 0.27115048100633893`}, {
        0.4829152984854521, 0.2743067600285868}}]}, 
      {Arrowheads[{{0.011804244282731101`, 1.}}], 
       ArrowBox[{{0.48338330694788995`, 0.2783704681328726}, {
        0.4834872558904227, 0.2792730547185979}, {0.4835427344900189, 
        0.2797940232652796}, {0.4844676147465999, 0.2917687975137472}, {
        0.48488961465084346`, 0.3016057352621331}, {0.4848852912807679, 
        0.317328746249183}, {0.48352778647853917`, 
        0.32650303102814704`}}]}}, 
     {GrayLevel[0.5], Thickness[Tiny], 
      {Arrowheads[{{0.04, 1.}}], 
       ArrowBox[{{0.2642387887836191, 0.03802122423438743}, {
        0.27364041783284576`, 0.04632479557641237}, {0.28620966202004716`, 
        0.059950830016681236`}, {0.29832017276237466`, 0.07650967901873255}, {
        0.3041520605771192, 0.08582298847267664}, {0.3097665800014623, 
        0.09573766055156632}, {0.31516373103540385`, 0.10625369525540161`}, {
        0.32034351367894387`, 0.11737109258418252`}, {0.32526612889830864`, 
        0.12886718210405393`}, {0.32989177765972433`, 0.14051929338116076`}, {
        0.33422045996319094`, 0.152327426415503}, {0.3382521758087084, 
        0.16429158120708068`}, {0.34241937368940967`, 0.17766103632756983`}, {
        0.34278355865457766`, 0.17892031077273293`}}]}, 
      {Arrowheads[{{0.02930447477192313, 1.}}], 
       ArrowBox[{{0.34391999013832203`, 0.18284985005368}, {
        0.3461760430182888, 0.19065080289468508`}, {0.34953252455777706`, 
        0.20309688351167157`}, {0.35249915907030516`, 0.2148352807817733}, {
        0.35446022521102283`, 0.22306740761377583`}, {0.3545855817362679, 
        0.2236065928172235}, {0.3571944876356402, 0.23565258724904647`}, {
        0.3593529774862735, 0.24632192358860996`}, {0.36286645129980466`, 
        0.264847051201901}, {0.36498808834221713`, 0.27820906623990604`}, {
        0.36611160780958835`, 0.28743876588214967`}, {0.36658678340024836`, 
        0.2960995215719444}, {0.3661171618321755, 0.3002429432585443}}]}}, 
     {GrayLevel[0.5], Thickness[Tiny], 
      {Arrowheads[{{0.04000000000000001, 1.}}], 
       ArrowBox[{{0.601696056647823, 0.99}, {0.600748325450686, 
        0.9786992715667411}, {0.5994729035792984, 0.9636402615718}, {
        0.5982267552804166, 0.9490714462527324}, {0.5970091473475337, 
        0.9349787155791648}, {0.5958193465741435, 0.9213479595207256}, {
        0.5946566197537392, 0.9081650680470419}, {0.5935202336798138, 
        0.8954159311277414}, {0.592409455145861, 0.8830864387324513}, {
        0.591323550945374, 0.8711624808307996}, {0.5902617878718461, 
        0.8596299473924134}, {0.5892234327187708, 0.8484747283869203}, {
        0.5882077522796413, 0.8376827137839479}, {0.5872140133479508, 
        0.8272397935531234}, {0.587192966635648, 0.8270222276705951}}]}, 
      {Arrowheads[{{0.039999999999999994`, 1.}}], 
       ArrowBox[{{0.5867990951227182, 0.8229506652298294}, {
        0.5852894271808607, 0.8073447960864293}, {0.5834438085654473, 
        0.7886768557438577}, {0.5821225144270537, 0.7755258309093348}, {
        0.5808349268202528, 0.762852190649362}, {0.579581045745045, 
        0.7506559349639393}, {0.5783608712014299, 0.7389370638530667}, {
        0.5771744031894077, 0.7276955773167442}, {0.5760216417089783, 
        0.7169314753549718}, {0.5738172383428982, 0.6968354251550775}, {
        0.5717283669166908, 0.6783101686549432}, {0.5697357332438575, 
        0.6610169612561285}, {0.5696431268375395, 0.6602326492166578}}]}, 
      {Arrowheads[{{0.039999999999999994`, 1.}}], 
       ArrowBox[{{0.569163471293773, 0.6561702993994848}, {0.567839337324398, 
        0.6449558029586334}, {0.5660391791583127, 0.6301266937624581}, {
        0.5643228609501592, 0.6163312439709572}, {0.5626779849044949, 
        0.6033710638874855}, {0.5611045510213201, 0.5912461535120431}, {
        0.5596025593006346, 0.5799565128446298}, {0.5567857941238024, 
        0.559482954429065}, {0.554186530294279, 0.5413544362789213}, {
        0.5511430510546511, 0.5209991518967173}, {0.5483693186713109, 
        0.5033259423909473}, {0.5481911798322717, 0.5022234226199035}, {
        0.5480140946334459, 0.5011309117552641}, {0.5468187891186966, 
        0.49409600402070003`}}]}, 
      {Arrowheads[{{0.030649100011824897`, 1.}}], 
       ArrowBox[{{0.5461335785100938, 0.4900632330255145}, {
        0.5455273415576136, 0.48649525732946314`}, {0.5432293382235758, 
        0.4735526425355179}, {0.5410156971178903, 0.4613293870306947}, {
        0.5389707804689099, 0.4505448501041161}, {0.5353093933500845, 
        0.4324941267215619}, {0.5321129388152753, 0.41807966597798546`}, {
        0.5288002924672033, 0.40441757465039574`}, {0.5259067722325045, 
        0.39371166207413416`}, {0.5210374336197673, 0.37848017708017856`}, {
        0.5169810639437641, 0.36837654721812874`}}]}}, 
     {GrayLevel[0.5], Thickness[Tiny], 
      {Arrowheads[{{0.04, 1.}}], 
       ArrowBox[{{0.5649325504878672, 0.01}, {0.5805987858539237, 
        0.013861583571280277`}, {0.5974020452740089, 0.020858452607549205`}, {
        0.6135185658533191, 0.03180229964127503}, {0.621268855581663, 
        0.039146288707888124`}, {0.6287869284045882, 0.04794736083471}, {
        0.636030544440488, 0.05825820408060376}, {0.6429574638077554, 
        0.07013150650443256}, {0.6495049926337051, 0.08407196853447249}, {
        0.6556268002385142, 0.10022268070346924`}, {0.6613051915298704, 
        0.11809391622699021`}, {0.663882090309928, 0.12752871832273438`}}]}, 
      {Arrowheads[{{0.04000000000000001, 1.}}], 
       ArrowBox[{{0.6649598581387455, 0.13147475075860177`}, {
        0.6665224714154605, 0.13719594832060283`}, {0.6695891493353882, 
        0.14978481026053908`}, {0.6724478601018913, 0.16265604192857824`}, {
        0.6750986037149698, 0.1758096433247204}, {0.6775413801746237, 
        0.18924561444896554`}, {0.6797759357493486, 0.2027227137096119}, {
        0.6818020167076393, 0.2159996995149577}, {0.6836196230494966, 
        0.22907657186500308`}, {0.68522875477492, 0.2419533307597478}, {
        0.6866413617876219, 0.2544419530150377}, {0.6878693939913145, 
        0.26635441544671834`}, {0.6889128513859983, 0.27769071805478995`}, {
        0.6897717339716727, 0.28845086083925225`}, {0.6900514781215634, 
        0.2929242748333406}}]}, 
      {Arrowheads[{{0.014836728871666881`, 1.}}], 
       ArrowBox[{{0.6903067824234054, 0.2970068690075407}, {0.690993663515359,
         0.30799084665361415`}, {0.6916376630052178, 0.32472861031936195`}, {
        0.6917879401718803, 0.3348231992888077}, {0.6917901306813702, 
        0.33545880586924687`}, {0.6914019483297579, 0.34775554180720686`}, {
        0.690647307207149, 0.3576276439893317}}]}}, 
     {GrayLevel[0.5], Thickness[Tiny], 
      {Arrowheads[{{0.04, 1.}}], 
       ArrowBox[{{0.4658183750681875, 0.012202409303665106`}, {
        0.48106528547564364`, 0.01683001403974035}, {0.49608839509488184`, 
        0.023304955252445317`}, {0.5082517033653732, 0.030440896836906716`}, {
        0.520091953846861, 0.03961810295239718}, {0.5315039138169413, 
        0.05121411964811722}, {0.5423823505532097, 0.06560649297326733}, {
        0.547592526974939, 0.07388027076238644}, {0.5526113811207639, 
        0.08291105248987853}, {0.5574389129906848, 0.09269883815574369}, {
        0.5620751225847013, 0.10324362775998185`}, {0.566498123864311, 
        0.1144899809087406}, {0.5706860307910113, 0.12638245720816754`}, {
        0.5708979514744658, 0.12705155209732164`}}]}, 
      {Arrowheads[{{0.04000000000000001, 1.}}], 
       ArrowBox[{{0.5721330755954721, 0.130951196168703}, {0.5746276567427491,
         0.1388273103309232}, {0.5783118150974703, 0.1517307939496663}, {
        0.5824402881215918, 0.16791158006020782`}, {0.5825728850291395, 
        0.16846422866575686`}, {0.5827050198099104, 0.16901716568114616`}, {
        0.5849472119452859, 0.17960932993443401`}, {0.5867636096083433, 
        0.19008639219519052`}, {0.5884096894824732, 0.20051741365893452`}, {
        0.5901409282510669, 0.2109714555211848}, {0.5923164673861527, 
        0.22519474399266942`}, {0.5941709770913272, 0.23890583579978655`}, {
        0.5957524656257549, 0.2517600867494441}, {0.5970449302363809, 
        0.26387237823933946`}, {0.5983566556026618, 0.2758860574052776}, {
        0.5994178785564507, 0.28696055246353924`}, {0.5998103321926622, 
        0.29186685424581454`}}]}, 
      {Arrowheads[{{0.013398956512538578`, 1.}}], 
       ArrowBox[{{0.6001364938259026, 0.2959443993487844}, {
        0.6002285990977475, 0.2970958634141243}, {0.6007888172265522, 
        0.30629199025703274`}, {0.6013133960465314, 0.32202445405428676`}, {
        0.6011472648162345, 0.33431570628976803`}, {0.5992853918409344, 
        0.35061718234692096`}}]}}}}, {{}, {{}, {}, 
     {GrayLevel[0], LineBox[CompressedData["
1:eJwBUQGu/iFib1JlAgAAABQAAAACAAAAexSuR+F6hD/DOSyIdRPHPw6SI5pG
h68/xdsyiIZlyT9+zy1x6ve8PzQa/WNwp8s/++qkyhgWxT+oe5DQWNnNPzfu
slw8sMs/5waHaGj7zz+5eGD3LyXRP/SkYXTlBtE/V3pnwEFy1D9KdGOrVwjS
P/V7bolTv9c/3jdmCSQC0z+TfXVSZQzbP3g26Gtl9NM/MX98G3dZ3j/Vp9xV
ON/UP2fAQXJE0+A/5H/k4LrC1T82QcVWzXniP5pCu6gMn9Y/BcJIO1Yg5D89
Id2xTnTXP9RCzB/fxuU/amdeTKNC2D+jw08EaG3nP/lP3PMtCtk/ckTT6PAT
6T8sRF0tE8vZP0HFVs15uuo/nOjiY3iF2j8QRtqxAmHsP5HMW8SDOds/38Zd
losH7j/qnY0ZXOfbP65H4XoUru8/6vZ7qCiP3D+LFqQy
       
       "]]}}, {}}, {{}, {{}, {}, 
     {RGBColor[1, 0.5, 0], LineBox[CompressedData["
1:eJwBUQGu/iFib1JlAgAAABQAAAACAAAAexSuR+F6hD8D1sl31TLQPw6SI5pG
h68/QNfDi4V60D9+zy1x6ve8P1SQu/y6xNA/++qkyhgWxT+mvc9wmBHRPzfu
slw8sMs/BFTrFENh0T+5eGD3LyXRPwz439jis9E/V3pnwEFy1D+7OVeyognS
P/V7bolTv9c/P/KH57Bi0j+TfXVSZQzbPz3JwmI/v9I/MX98G3dZ3j+TVxUQ
hB/TP2fAQXJE0+A/9CF4RrmD0z82QcVWzXniP4t8Oj4e7NM/BcJIO1Yg5D/A
YaqW91jUP9RCzB/fxuU/E1lQ7Y/K1D+jw08EaG3nP6fEg4k4QdU/ckTT6PAT
6T/s9Z4fSr3VP0HFVs15uuo/klG5ryU/1j8QRtqxAmHsP4S6j4Q1x9Y/38Zd
losH7j+a5zBY7lXXP65H4XoUru8/0/snpdDr1z+75aad
       "]]}}, {}}},
  AspectRatio->1,
  Frame->True,
  FrameLabel->{
    FormBox["p", TraditionalForm], 
    FormBox["R", TraditionalForm]},
  FrameStyle->Directive[{FontFamily -> "Helvetica", FontSize -> 12}],
  FrameTicks->{{{0, 
      FormBox["0", TraditionalForm]}, {0.5, 
      FormBox["0.5`", TraditionalForm]}, {1, 
      FormBox["1", TraditionalForm]}}, {{0, 
      FormBox["0", TraditionalForm]}, {0.5, 
      FormBox["0.5`", TraditionalForm]}, {1, 
      FormBox["1", TraditionalForm]}}, {}, {}},
  ImagePadding->{{50, 30}, {40, 20}},
  ImageSize->200,
  Method->{"TransparentPolygonMesh" -> True},
  PlotRange->{{-0.011321136214676739`, 
   1.0113211362146768`}, {-0.011321136214676739`, 1.0113211362146768`}},
  PlotRangeClipping->True,
  PlotRangePadding->{
    Scaled[0.02], 
    Scaled[0.02]}]], "Output",
 CellChangeTimes->{{3.585325142580697*^9, 3.58532516522217*^9}, 
   3.5853254620481853`*^9, 3.58532574979298*^9, {3.585329555511828*^9, 
   3.5853296062278347`*^9}, 3.585329637569014*^9, 3.585329703599762*^9, {
   3.585329774036333*^9, 
   3.585329834829546*^9}},ExpressionUUID->"6a432428-75a3-4f90-ab8c-\
738401a36ad0"]
}, Open  ]],

Cell[BoxData[
 RowBox[{"(*", " ", 
  RowBox[{
   RowBox[{
    RowBox[{"EQ", " ", "around", " ", "p"}], "\[Equal]", "0.3"}], ",", " ", 
   RowBox[{"R", "\[Equal]", "0.28"}]}], " ", "*)"}]], "Input",
 CellChangeTimes->{{3.585328023816464*^9, 
  3.5853280384879723`*^9}},ExpressionUUID->"745f0bb1-90fa-4146-8fad-\
0788e743d6e0"]
}, Closed]],

Cell[CellGroupData[{

Cell["Simple simulation from analytical expectations", "Subsection",
 CellChangeTimes->{{3.585325038153461*^9, 3.5853250478316183`*^9}, {
  3.585332718863556*^9, 
  3.585332724900642*^9}},ExpressionUUID->"a8768212-493e-42f4-a769-\
574c2b3edeb3"],

Cell[BoxData[{
 RowBox[{
  RowBox[{"tmax", "=", "2000"}], ";"}], "\[IndentingNewLine]", 
 RowBox[{
  RowBox[{"Rt", "=", "1"}], ";"}], "\[IndentingNewLine]", 
 RowBox[{
  RowBox[{"pt", "=", "0.9"}], ";"}], "\[IndentingNewLine]", 
 RowBox[{
  RowBox[{"Rlist", "=", 
   RowBox[{"ConstantArray", "[", 
    RowBox[{"0", ",", "tmax"}], "]"}]}], ";"}], "\[IndentingNewLine]", 
 RowBox[{
  RowBox[{"plist", "=", 
   RowBox[{"ConstantArray", "[", 
    RowBox[{"0", ",", "tmax"}], "]"}]}], ";"}], "\[IndentingNewLine]", 
 RowBox[{
  RowBox[{"For", "[", 
   RowBox[{
    RowBox[{"t", "=", "1"}], ",", 
    RowBox[{"t", "<", 
     RowBox[{"tmax", "+", "1"}]}], ",", 
    RowBox[{"t", "++"}], ",", "\[IndentingNewLine]", 
    RowBox[{
     RowBox[{"Rtt", "=", 
      RowBox[{"Rt", "+", 
       RowBox[{"DR", "[", 
        RowBox[{
        "kA", ",", "pt", ",", "kdA", ",", "kdJ", ",", "ksA", ",", "ksJ", ",", 
         "Rt"}], "]"}]}]}], ";", "\[IndentingNewLine]", 
     RowBox[{"ptt", "=", 
      RowBox[{"pt", "+", 
       RowBox[{"Dp", "[", 
        RowBox[{
        "kA", ",", "pt", ",", "krho", ",", "kdA", ",", "kdJ", ",", "ksA", ",",
          "ksJ", ",", "Rt"}], "]"}]}]}], ";", "\[IndentingNewLine]", 
     RowBox[{
      RowBox[{"Rlist", "[", 
       RowBox[{"[", "t", "]"}], "]"}], "=", "Rtt"}], ";", 
     "\[IndentingNewLine]", 
     RowBox[{
      RowBox[{"plist", "[", 
       RowBox[{"[", "t", "]"}], "]"}], "=", "ptt"}], ";", 
     "\[IndentingNewLine]", 
     RowBox[{"Rt", "=", "Rtt"}], ";", "\[IndentingNewLine]", 
     RowBox[{"pt", "=", "ptt"}], ";"}]}], "\[IndentingNewLine]", "]"}], 
  ";"}]}], "Input",
 CellChangeTimes->{{3.585234550757049*^9, 3.585234669959659*^9}, {
   3.585234727680222*^9, 3.585234732510721*^9}, 3.585234819790846*^9, {
   3.5852349134363317`*^9, 3.585234947955422*^9}, {3.585234977963954*^9, 
   3.585234988330741*^9}, {3.5852350822352657`*^9, 3.585235091106304*^9}, 
   3.585235168985176*^9, 3.58523547549154*^9, {3.585235934067127*^9, 
   3.585235949922118*^9}, {3.585236202022636*^9, 3.585236276573845*^9}, {
   3.585236517002679*^9, 3.58523651876062*^9}, {3.585236942859005*^9, 
   3.585236947433395*^9}, {3.585237065440978*^9, 3.585237075676901*^9}, {
   3.585237229878191*^9, 3.5852372347406197`*^9}, {3.585331193903697*^9, 
   3.5853311943781157`*^9}},ExpressionUUID->"cbda7eb9-e5f6-400c-9838-\
bf8b82506e70"],

Cell[CellGroupData[{

Cell[BoxData[
 RowBox[{"ListLinePlot", "[", 
  RowBox[{
   RowBox[{"{", 
    RowBox[{"plist", ",", "Rlist"}], "}"}], ",", 
   RowBox[{"PlotRange", "\[Rule]", 
    RowBox[{"{", 
     RowBox[{"All", ",", 
      RowBox[{"{", 
       RowBox[{"0", ",", "1"}], "}"}]}], "}"}]}], ",", 
   RowBox[{"PlotStyle", "\[Rule]", 
    RowBox[{"{", 
     RowBox[{"Orange", ",", "Black"}], "}"}]}], ",", 
   RowBox[{"Frame", "\[Rule]", "True"}]}], "]"}]], "Input",
 CellChangeTimes->{{3.5852349669822073`*^9, 3.5852350356158752`*^9}, {
  3.5852351326563253`*^9, 3.5852351423966627`*^9}, {3.5852357297508497`*^9, 
  3.585235733435753*^9}},ExpressionUUID->"23731c1a-42d0-4d0e-92f1-\
443551c8e59b"],

Cell[BoxData[
 GraphicsBox[{{}, {{}, {}, 
    {RGBColor[1, 0.5, 0], LineBox[CompressedData["
1:eJw813lYjH37BvAkhBCFkISiCKEI4aQkVJIiiSdtQvu+N+17zd7MFEIlewjZ
QwgheyiFIiTJFsJvfsd7X/fzz3N83u9855rrPu/zeN7GuvrZeSgqKCjU9lFQ
+P9//++fjoUtxsqefcRtC5n/AUN2D3bYFkJWhsHY4X9XbiSrYoHj1tlRVmR1
DLg/TKFjPlkDF1wn/RNMJ2siZFAw58wEsjbaBdPbOzXJ43Ds+HNZhxpZB3tm
9tgb0588AdmjPdYH9STroUNzq8+J3x8YT4LGIc32qV/JBtg64dbc2jbyVBx5
Y8bNbiEbwoxfrrzxBXk6ds0ofjn3CXkGnGx/f9GqJc9Egbv/yt43yEYQZIs+
fbxENsZ7q8TEB2fIs2DSZG924jh5Ni7s/3CXd5BsAt97W0Z6FZPnIH183KrZ
O8hzsd10zIO/YvI8iMfxx17IJZviHtSeB6eR52OiofvxcfHkBcipb/C9HkFe
iD68kheugWSgtKC64etWxhxgm8M3mxg3Ol+EwZE1I7vX0/kinFqePjXAns4X
49T9P5H1VnS+GA4ON7/MX0LnZuj993KOaD6dm2Ht5Aiz18Z0bg7dcU39Jk6l
c3MsfN670WUCnS9By+BXZ7hadL4EcU/GyU4Oo3MLqNweFnF/IJ1b4NatXPvm
3nS+FCrL7um3/X3PnC/FQN2E7+++M1awRL9Xuyoa2uncEs1RHN/rb+h8GY5a
VAzb+4LOlyFtg35Z9GM6X46hFt/nWN6h8+VITIg/3vcana+A3vNtmpfO0/kK
DJklCPY9QedW+P588LnBh+jcCr6DF3zZX0Tn1lj4ed/IuQV0bo0d4eNnXhTQ
uQ1aT5fPn5tJ5zZ4YlA070ACna+ExdCQqUMi6XwlRvx+O9wvgM5toT/t989L
Xoxhi6Z1Hx73c6HP20JtsNHRZWsZV9qiRxA3M9aG7q/CoKu/vfYtofur8FT9
mNVNU7q/CneeGc59OZPur4LP9tnG7ZPovh3yhNWLPo+l+3bwsdJ3f69B9+2w
eunrwqeD6L4dKndUdV/oTfdXI3t3U7Tszzvm/mokh3IneH9lzFmNv4eC/s38
wLhyNWxb/Ad0vmSsYI9Wx5NrSurovj06Is68tL1L9+1hyTE98fkq3bdH+U/z
urRzdN8BOmsm2A07Tvcd8M0/ZpJsH913QPewGVvUC+m+AyzSw4Yli+n+GsR0
18xty6L7a7Bf/e+LZYl0fw02bxivsiOC7q/Bggu7b7X60f21mPxh2sRJnnR/
LUbdq9Fzdab7a2Hz98Yzrh3dX4vo3teXnrSk+44oeXUs8v4Cuu+IrVY1sS1G
dN8RNeq7//s0ie47wiZUTb9Dm+6vw3xX27dvh9H9dRh642nJYxW6vw4vGuKD
zynS/XUIt/feIO1qZe47IU820M+nnTGcENvf8JRJM2OOE+ZovTf7/ZRxpRNW
55SOP3GX7q/Hu1h9D8+rdH89uvJihg86S/fX49Fo5eVHyuj+epQpxqksLaH7
zhjW+d73cT7dd4bFmr3xG3h03xkOa10d6lPovjP+PtD8bRdN9zdA1X5S0qUA
ur8BTl8NFfU20335uZV+aooz3d+A2BUbdRtW0f2NGKLu82nyUrq/Ebk3zLsC
Ten+Rvg4T1h9bDrd3wgL6yK19xPo/n9YtGW39UhNuv8fIuIchpoNpvvy80Fm
ce696f5/MPuEwtjfb5n7LnD9GJzN62Cs7QK3zfbO21sYwwWo3zNu9zPGLi4w
DA39vvMuY44LFmdPaRdXMS50wY5x4dqppxlXumClvV2R/2HGTS4ouaHEW72H
5m/CSA2dv9MkNH8TKrS5PXtn0/xNGOIZdPpRPM3fhFNOi012htL8TZhYekbi
uo3mb4KT76svY1xo/iZciurj9sSe5m9Cc8yFf2nLaL4r0ia9em20gOa7ImwT
X//5DJrvikaLmR+iJtJ8V/iu8TYbrknzXaHmN9H6kCrNdwX/Se74Bb1oviue
zxv86sbPN8x8V1juWVNk285YwQ3X/1uWcv8VY2039Pk+qGjlE8Zww7m/KiOr
bzF2cUPPHi+UTCsZc9zQz8Ip/kA540I3qJTwDg7bx7jSDWdtbu2J2U7z3TA5
MSmpiUfz3eHu4Oe9MIXmu+P4uoAIWSTNd8eD1btvfPal+e4Y9GJ51BI3mu+O
hH6vD4rW0nx3CP+qxrxaQfPdcTttbz8D0Hx3zDxaFBxoRPM9YG1u+OyEHs33
wCdHmdN3TZrvgX+164YaDab5HnB41G+SXy+a74FWK5+KvT9bmPkecF7p1tTw
kXGlBywEny4NfsW4yQMj6mbGmD1mrOCJqVZ+M4JuMtb2xMP27h67LjCGJ6rb
V6ncPsbYxROTenUH/ChhzPGE/u2dq7Xzab4nZBo/7i3Npfme2L/o7gDfRJrv
icaIPnqCMJq/GbJhuYtObaP5m7HquVvUs/9o/macWsT93r2a5m+GYqX+Qy1L
mr8ZeQNWGsOU5m/GNM8J8zYZ0vzNqLv1vHeCDs3fjDdLd57erUHzvaAzeU/w
FRWa7wUv65HrmhVovhfuWc1K6/WtmZnvhbYa3fET3zHmeOHFiSErljUwLvTC
myDtsd73GFd6wW/21mu5Vxk3eeGOcQ/n8tOMFbag74f3is8OMdbeggvOY+oV
djPGFqRuTFXWF9P8LWh58qvULoPmb8FglYUvYmJp/hY8fa10Y38gzd+Cijlv
05960vwtCNDbsqjfepq/FU7OXwfNX0nztyJ+85OhgWY0fyu+aJgH7ZtN87fC
5om15evJNH8r7v59Wz5Gm+ZvxXCz5rqN6jR/q/y/n58fFCrT/K1w7C+52tL9
mpm/DU12prenfGasvQ3ntUb0i2hhjG2I10b+9aeMXbahsadk54g7jDnbEPfp
mbHfZcaF2/C7nyi6+iTjym0w6Deer3uAcdM2tJ0vE6bspPneCNs/e/cHAc33
hmBPTJ19Gs33xh5fNYfL0TTfG1e3rjY2CqD53hi/0EW834Pme0OWO16k60Tz
vVF7ysqm2Ibme6M+a+ULfTOa74NCXbdNx2fTfB982sf5ssiA5vuAr+da9kib
5vvAMTj+uO9Qmu+DmcrDNQb0o/k+yO3U+Fn29xUz3wdN1+cEOH1h3CT/voK3
sr6tjBV8sbH3Cu6FesbavtDUtdgWcY8xfKF1PGjJ3GuMXXwxfvQEkx5nGXN8
8XWXp/OdI4wLfXEw4uvNXUU03xeXlcwLoqQ03xc1irGt63Novh807sVeX5xI
8/0w8OgjW8Nwmu8Hj2FV+To+NN8PRn9ML45xpfl+eLG0+d7YtTTfD7U6A99P
sqL5ftCKvjB63iKa74cv7qUJdrNovj/u754yNWAyY1V/7J+00ThPm36PPw4f
+XGwaihjQ3+0zfbY97Mf/T5/7Ki4sGCWAmNbf0w5U82J/PaS+b3+uNnza8K1
94z9/VFms8FxZBNjjj9eK9xWC33EmOuPgE8nrz+9ybjQH6P05qYsqWRc5g+3
y9qbTp9gXOmPxlONW4wPMK71R/UV8dHThYyb5L9/meoyCzHjDn8sMLuE55mM
FQKgYnyjNDyesWoA5k3q5GqFMdYOgMKpMuXb3owNA/C8h86YJFfGCEDAg6Gv
zRwZ2wbg28Ffrio2tH8A/jR/PthgRvsH4PjNq3dOzaH9A2B698Mj2TTaPwBL
TiTdTdGl/QMguOZcHTWK9g9A7KC2mojBtH8A5hauecfpQ/sH4OYDb33enyZm
/wBkFxyQ7P/CuCMAcx6bLr79jrFCIKZt/2H4s5GxaiCUD7j4TX3MWDsQcyv2
9/GpYWwYiFOvTvY8cZkxAuE+YqhP79OMbQNhk6VkvekIY5dARI0NPni1mLF/
IEzaFYUzCxhzAnGmXEHlAJ8xNxB9PX01DdIZFwbi796/NSfjGJcFYv5/w3RX
hDKuDITK/NuT33kzrg1Em237W64b7R+Iq9u7/lvsRPsHgntsjOyPLe0fBHcL
q4LLS2n/IJx6ounNW0D7B+GKzZuBW41p/yC82l2ebmVA+wfhbsKKlybjaf8g
7Pk3YeS0kbR/EILnRptMG0z7ByFIfS7mKNP+QXh/WW2r7G8js38QQucUGj1u
Y1wYhFsLnd7oPmdcFoR3p34npd9gXBkEZ73TQ3tUMK4NwiVjs+1ZJYybgrBr
TPUYAxHjjiBk4FthYyJjhWCM4nWN3xvIWDUYD6ckHEjYxFg7GIGNV+cE2jI2
DEZZcXRtyELGCMZI8zf+2VMZ2wajqfbmqNOjGbsEw3lJ9L0uFcb+wZiuWsez
6n7B7B+My6WWzuUfGHODUTP++jTD54wLg6F6o75f5U3GZcG4tK/og9sZxpXB
kM6+fXfUfsa1wfCsl5a/lTJuCsZLXrP4ejrjjmDsjRgTdDaCsUIIZoSsWXJl
C2PVEEjOG/ZtXMdYOwQ/IjtPD1zO2DAEvutj7ezmMkYIPPTX3t43ibFtCEZt
2qUzdBRjlxBYXNWxE/Zn7B+Ckk7rlRO7G5j9Q7C5c9rQO22MufLP30ouSGtg
XBgCo8HlDWvuMC4LQUjQzVqTi4wrQzB2WbLP1DLGtSF4PGrlgdm7GDeFINpw
cbw9n3FHCHQGTnqTlMhYIRRVism11cGMVUNxvTh5lrYnY+1QrHVUH5i5lrFh
KMyv1Fr1XcYYoYiwU2uVzWVsG4rPh9ofLjRg7BKKf9OmK3eNZuwfiveOnqFX
BtH+oaheWKe2uwftH4p4Bd5DwZd6Zv9QNE1wPihpYVwWisph1TllTxhXhmJ0
wES/5zcY14ZCK5SPEecYN4Wi3a3125bDjDtCseV+bfztQsYKYeD3P//YTMBY
NQyHXd69qUlmrB2GkdEbi7zCGRuG4cSRToXh2xgjTP6XzYr2JxsY24bB5EDD
hgO2jF3C4NHeAZ4ZY/8wfK/akZY+izEnDCvePNQV6jPmhkFj4Zq+RzVp/zBY
TDw3vmkQ7R+GJcIwj7E9aX/57116/0Lw9+fM/mFY/uvTmGfvGDeFYVvi3fBV
DYw7wrC7e8XpZ7WMFcJx5eXoeyFVjFXDMW1K/ZFxFYy1wxHh/8f85QHGhuFY
864u7uhOxgjHA/7elQIBY9twPJ2RvCcllbFLOBTcA7ZmRjH2D8eBfFvBLj/G
nHBEGnxUueHGmBuOb+ZdV3s4Mi4MR8n7fodWWDEuC8eWzyVlJWBcGQ79T7Mv
DjGm/cPROFn9eq4+7R8OxZyYk6O1aP9wmCbujjo3hPaPQEHLDiXvPrR/BDQa
ohcadD9j9o9A+nnjkX86GBtGoO/LYwkvWhgjAvdi73jWPmNsG4GUWPvy+3cZ
u0RA2bLnupYqxv4RuJabtVj5DGNOBHaMEW+cd4QxNwIoOCOLLWJcGIE5SzOa
70kZl0Ug7XymvnEu48oINB8zXVuaxLg2Arv3DVk/OZJxUwSs9kaNu+DHuCMC
P1teyFw8GCtEYlXC9qND1jNWjcS2CWr2D21p/0h4HhX7FVvQ/pF4+Tzyc7Ip
7R8Jm6cDr4fMoP0jMfH7joZgPdo/EiozQ8YlatH+kXha/zShUJ32j0TFWPW2
mn60fySM9mxdodyD9o+Ecy+dHLsfT5n9I9EembrrwEfGlZEot2kIVGtmXBuJ
z1v8PqU/Y9wUCaW6dKVB9xh3RMJiadTO3dcZK0RheKrokPkFxqpRMOs5VfNb
OWPtKOwz3VF3/ABjwyjMXWhey9nNGFHwHprYsV7K2DYKn02uTFjCZewShT8K
QS6mqYz9o6A4sE/moljGnCg0HPslsA9hzI1C0fparxBvxoVR6Pw8+MceN9o/
Co0LVhk0OdH+Uchbrvdd3472j4Lk9JzF8cto/ygcmzj9bwto/ygc4VwZ7mhC
+0ejfs2R6CfTaP9oWM0+P9J9Iu0fjV+/Lzb+0aL9o3F5lOh00TDaPxo2XTpi
x4G0fzSa9d3cRvSm/aMx+4bNoLd/6pj9ozH9VGfqpW+MOfLve+VxtvQjY240
rmXdyitoYVwYjd/pq/tvb2BcFo2RiXOV9j9iXBkNtZk3/a/cZlwbjfg96xa+
u8q4KRpLNltvHHWBcUc0tj4Yfm7dScYKMVg1a87SosOMVWOgOQDtv0oYa8cg
cvaNnRt2MjaMQbU+Z3lNHmPEIG/0mAYLLmPbGGyHn8XtNMYuMdB4ZRnyXzzt
H4OdOwSOfyJo/xgkZFg0lgTS/jHY7eTVtX4b7R+D15mDBJrutH8Mxqe77mh1
pv1j8ORuXt9KB9o/BhZq36/stqH9Y+C+8eE57lLaPwZbjGSv00H7x6J/2cWJ
OXNo/1ik7Lodvn0G7R8L2wMbrp2aTPvHYu+GkQoNOrR/LJ7bXhw6QIv2j0X0
ghE/lg6n/WOxckRvYbYq7R+LGToh9Q19af9YPOuzudKkJ+0fi5i3H6ft6H7C
7B8L/+ApowZ+Z1wWi5MK6wPTPjGujEUq97zugHeMa2Px+v0h3YJXjJtiMWKf
2NW4nnFHLLYu+VpT94ixQhzK9RwcUu4yVo3DhFPr2ubfYKwdh0nO5Qn/LjM2
jMMqkX7fW+cYIw4h3bn+hScZ28bht23tvrgyxi5xMOe0FHvtZ+wvv3+o3mF9
EWNOHHbPfrR/7Q7G3DiYXlIQb5DQ/nFQNdqj7MOn/eOQeG3I1+Qs2j8O9v9O
LStNof3jUFUx4PcDDu0fhxHjd/1UjqL94+B1bfDspSG0PweViYOLc/wYK3Ow
X+Ru3LiFngcHw7kvn5q4M9bgYNd/AUn5G+n5cLDYctDEPusY63Hg87r6eNRq
el4c7Bx9QfOnNWMTDhxmjrWPs6Tnx0HGoVlWA80YW3JQtMHhR/F8ep4cPHV8
s9TChLEjB+O+uBt+mkHPl4MDpzfuKZzC2IuDau8ggZMePW8OAn7af9Eczzic
A6fA6yfejqbnz0G28q7bZzQYp3Eg63lziliN8uDA9bTpjYiBjCUchCf3Enj0
pXw4GFG5OHadEuNSDmrKdWId/j1m8pI/L8nH5HW/GFdwMIDzOc3jG+NKDkLs
xZERHYyrOXC5sdpG9IFxLQc2q47/qHjDuI4D6yG2W5tfMm7iYPKzx9LhDYxb
Odg2pHekXR3jDg7eHT/0V/iAcRcHRnOPjGq8w1ghHnvFf6oMbzJWjsec8dvb
068yVo3HYNGerPeVjDXi8aB9tsDuHGPteJwJ5H+/dIqxXjy8hN37TY4zNoxH
9vvaopOHGZvEw0o7qm7efsaIh8+bsLnVxYwt4+HUbH9x/S7GtvFoLy1b/72A
sWM8VPPnKkkkjF3iMe79sUMQMvaKh1nse6uOXMb+8djcevlxSSbj8HgstpsK
91TGnHgM8p0Wq5fIOC0eMz2fJn+JZcyNx4malVZXIxlL4iHJuHZteyjjwngM
uxv/PjqQcWk8jv99dNDVl/KPx6zdE3uu3Er5xyPJ4cOrRZ6Ufzw8TxYvmudK
+cdj4uoP6vM2Uv7xGC91sVvkRPnHY/6V05+s11D+8ryqz7xysaP849F72eyx
kTaUfzw6Y4fski6n/ONRo7/Q8aIF5Z+A9piLph8WU/4JWDCk2Hz0Qso/Adp3
VD0d5lH+CbB+MiNPMJvyT8DeuOV3nsyk/BPQa2ZJj3GGlH8CXrvvmRhoQPkn
YHjs4VnVepR/AnxvLtbV0aX8E2Dr+f5d8ljKPwErDRZEfRxN+SfgxO6Wu04j
Kf8EKL8Tv7g9jPJPQE7xsB0WapR/Am50zu51dRDln4D3VvX9lqlQ/gmwiftS
fF+Z8k9AGy/q9qZelH8Crp7khH/vQfknYN3s0Tu4fx8x+SdAzTXC2PA349IE
nA+7ZfzoB+OyBHySrBXHfWVckYCE43420z4zrkxAH/8gh+aPjKsTsHhM7e4d
7xnXJqB4r8LUjW8Z1yWgJjC7fVwz46YE9FuvUt/WxLg1AR0S7fazDYw7ElBf
FqnJfca4KwFCl7qNW54wVkhEQ5bSoaUPGSsnQmfak7+T7jFWTYSBmbGV2h3G
Gom4XK6arXCLsXYiwq29TndeZ6yXCN/dS2+8q2JsmAgtxevlLZcYmyQCrv2D
31xgjETssrb49+EsY0v55++fsPlewdg2EXm+RU69TjJ2TMRvhS2jRhxn7JII
u3LP9OlljL0S0diust3mEGP/RCzHExv//YzDE/FkpXWeeC9jTiIO3FT0u1TE
OC0Rw+3y7nTsYsxNRI+tJw/r7GQskX/f5uHKGwoo/0RYb4x5IJVS/onwGHyq
73Mx5Z+ItMYde7SFlH8iPh8bKdvKo/wTUftp1JuKHMo/EcPcdnL6Z1H+ibCc
fsjVNZ3yT4TnVcfk8ymUfyKaLla+1Eyi/BMhbRkYwImn/BOhNCjcoDWW8pd/
33DTAfbRlH8SAm4Vq1RFUP5JuPy0n45JGOWfhAGXblmVBVP+SfL/3q3mGARS
/knQvapRcdCP8k+Cz4b8j4Y+lH8SHhd5jjy9lfJPAt9Y1WSJF+WfhM/DTfDI
g/JPgt6xNIMtbpR/EhZXnPyusInyT8JQzXhJwUbKPwkOf8r6mzpT/knYKx2x
vHEd5Z+EelOJdcpayj8J06arq053oPyTkH8kNrPRjvJPwtLa+6d5tpR/Ev5G
DhUttaH8k3BhrcPwHlaUfxLWX9w/98Iyyj8JMw/O/hm7lPJPQuf+idZmSyj/
JPjfOmLY34zyT0IBb+COx6D8kxD3JjO3eAHlnwSrvhH/wkwp/ySkcAxbredS
/kkw6z/MfKIJ5S9//nzxAKVZlH8S9EfqLWyeSfknYdnxZQ+uT6f8k/HEO7Hq
8DTKPxklSzwHSKdQ/snoo5VVmjKZ8k9G1r48bpg+5Z+M+y5GldsmUv7J8Asa
NsNNl/JPxufTv5o2jKf8k9G0t+T6+rGUfzLezW9tch5D+SejX7do4qbRlH8y
Wh7kiL1GUf7JGDTqjF7QCMo/GWkxfZ5yhlP+yZje4bubN5TyT8bWPR1xxWqU
fzLKvgm9zw2m/JPh5unt9ngQ5Z+MjLTc/74MoPyTcfyblrOaCuWfjE8ws5/V
j/JPxu13BmbOypR/MmJXqusk96b8k9G1Z05nmRLln4y5jc2ljYqUfzLyj3mY
De5B+SdjarTa+SX/HjL5J2PBXOvBMX8Y18nnxUbMO/WbcVMy5rj1nv31J+PW
ZLRGbfk3s4txh/x51ozhhn5n3JUMr9OHms9+ZayQAmuFnV09vzBWTgFnb8p1
m8+MVVNg8fWvVcEnxhopyNy4L6ntI2PtFPRKnrp1YRtjvRSEj13wU/iesWEK
+v/JmfKxlbFJCg42v1C0fMsYKYjf3hlc3MLYUn7/qSiuVzNj2xQ8mZyv5fWK
sWMKOv48t77dxNglBc8STfoaNzL2SgGO5lntbGDsL/fUt2oq9YzDU+BsNWp9
1DPGHPm+v6dqfaxjnJYC1Yvj1216wpibAvU9PZTrHjGWpMB9+pMJqx4yLkzB
T8/TR2vuMy6Vz9t3pWj5PcZlKUg8O7z75l3GFfL75Q3Hre8wrkyB6xez6vs1
jKtTED0sztjpFuWfgkefbvx4fYPyT0FolEd//2rKPwUjH0m8/16j/FPQY+rR
4blXKf8UtF7u0XdcFeUvP7//2vTUZco/FYq8k0dsLlH+qcD4xg2tFyn/VLzI
rTZLukD5p6JPxesN485T/vLPW+8tvXyW8k/F+eu52h5nKP9UPHQec7nvaco/
FQHfGtLLTlH+qTigsy543UnKPxVrtHRilU5Q/qk4cujJnqPHKf9UDDUY8srl
GOWfivthYcZDjlL+qeh4Xya7eoTyT8U4O5+BUYcp/1Qcf+2SPeMQ5Z8K/qwl
6m0HKP9U/Dfn6c69+yn/VGTqvzTw2Ef5pyI7Y0KFTinlnwqN0eEL3pRQ/qkI
frzv3L5iyj8Vt54Ip/kVUf6p2O4xXDhrD+WfiqmN6m//7aL8U6F+MkT3ViHl
n4prHhOtJDsp/1Qs3KbpuHkH5S9/fqZWFibbKf9UTFh0XK1/AeWfiuRqu/ON
Mso/FdN7TsdJKeWfhn6/HKU5Eso/DRtTnl31yqP80/B62c3L5mLKPw23ShZl
jxNR/mloOrVxnKKQ8k9DiaV53Gs+5Z+GvNsjdl3jUf5pcHHun3yAS/mnwaho
mR4/l/JPw6Q3fdMicyj/NOz6mLzLPZvyT8NJ5e4A2yzKPw03FI58n59J+aeh
v9obgykZlH8aRrxrG6yVTvnLfx9PbY9qGuWfhokRhxuUUin/NOxwHXbxVzLl
L38eLqXmnUmUfxre1Fzd9iGR8k/DdbOH098kUP5p4MvmC1/FU/5pePLUj9vE
ofzToDerYXxTHOWfhul9u1e8jKX80/D4pkXv5hjKXz6/n6ltazTln4YDmzdO
bI+i/NMQnmWU/i2S8k/DXt1lQX8jKP80bK+f9FqZ3CV/nrbej9XDKf90rFQt
Wj4ujPJPx2CB9/zpoZR/OgpmuB9cFEL5pyNbZ4podTDln47fQT7fPIMo/3Ro
/b5zMyqQ8k/HX+d/Q/gBlH86pv87cmufP+Wfjp09xZ2X/Sj/dKxevDW5wZfy
T4eN2bv4nz6UfzpCTB60DCO7pCPmx4fDxt6Ufzpef/n1zGEb5Z+ODpNbm8O2
Uv7pqHabvFq2hfJPR+z2j7ILXpR/OuaI3po2b6b80/FfZOes/mRJOm58f58y
05PyT0cP/aOTNnhQ/ukQ7NDTTnOn/OX72Jh4lLtR/um4zL/546Ur5Z+OAJ3b
j1TJ1ekIVJ/+B5so/3TcuvZ+W6AL5Z+Of22fxxT/R/mnI4+zaPjTjZR/Oo6d
f7JyILkjHftHn7xuvoHyT8fxVS+jo50p/wwI5m/yObGe8s/A6k7kfXKi/DPQ
a19O1ySyRgZyz6/P3byO8s9A7L5z64odKf8MNP6tdmheS/lnYKJbfrwO2SQD
YzNWPfdYQ/lnoMlQZVOpA+WfgSqNT6pt9pR/BqIVx74zJDtmQH3frbehqyn/
DKidH9X/gh3ln4G8RqzqTfbPQNx2n4qVqyj/DEi3Plkgs6X8M1BfcPJVy0rK
PwOHNlvsnkHmZkD7SVUUx4byz8DKW4E+d60p/wwc/SIIGUMuzUD4TV++vxXl
n4F/uVaXL6+g/DNgZBHRcxi5MgNDDprZb11O+WdAZ86fYxeXUf4Z6D3i1+hh
5LoM/JzAE/hYUv4ZCH03asi1pZR/Bu5kf88bQ+6Q+3Xc+EgLyj8DW9bJ/3pe
Qvlnwv/7hCUzyMqZsHIcVJdrTvln4uyheVvbzSj/TOw6NvyXNVk7Ew8PDE45
vJjyz8Q3V5mKKtkwEzbjdLMCF1H+mThdNrHnY1D+mUi2Huk/l2yZibCDYfd2
LqT8M1Hx+Zxub7JjJp4d2rLNZwHln4mWp/8KH82n/DPh9KDn1QVk/0ysdux+
VGpK+WdCkhh4X43MycS16s8VcfMo/0wEdPRJa5tL+WdirfqSBU5kSSby8+c9
q55D+Wfi+yyOkwm5NBOKDfvOl5pQ/pmIv7ZKcSS5IhPFW9UmZs2m/OXPPypr
0r9ZlH8m+rxy7h9Ers3E8LMTqt8aU/6ZmLc6578N5KZMbBs/t/aBEeWfCd/b
9zVWkDvk+2v0NLkyk/LPRGdbmIEpWSELQXZNX0/MoPyz8GTrx1xDsmoWkv3s
ug9Mp/yz0HKoykSPrJ2FHkm/zYoNKf8sjNlQpjmebJgF78M7Lu2aRvlnofRL
4vSxZGSh/sCYbbumUv5ZGLxmps84sm0W+vkmzCqaQvlnQXXL/asTyC5ZKD/2
fsR+A8o/Czv2CadPJftnYXNBfv/jkyn/LHhdqykxIXOysN3qR4+Lkyj/LKTP
bRtlQeZmYWxc7Jfb+pR/Fk68S0hdQy7MQvOE2seNepR/FqTnFzRtIZdl4V//
fbu/TqT8s5Bl/kGTQ67MQq9tr61VyNVZSFkVYCSdQPlnoUAUencCuS4Ldtsf
jz6hS/lnwVYYqmVObs3CH6/5tQ90KH/587ihNsOd3JWFpLHNi7+Np/yzMUcs
65FKVs7GESVdnxFk1WzE/g1MOjiO8s/G8OshFiBrZ2PQKu1jD8dS/tlYP2/z
tS1kw2zsvoOEf9qUfzYSfxU1i8jIRodddpsB2TIbMQO+SarGUP7ZuPK3rtWZ
7JiNc3mzn3/Tovyzofda1S+X7JWNrwmee/TJ/tk4eGheWNVoyj8brZNF7/4j
c7Jx2SHi529Nyj8b9qodxRIyNxvTbym2G5Ml2WiJOVf7YBTln43kYn3rQHJp
NmYsdnQdTC7LRunDtYOOjqT8s/Fg/ZzVq8iV2XC3GzSlcwTln42tBz/mC8i1
2fj28N0OY3JdNk4dGGlcp0H5Z6MkQbIhitwq33dUzPAx5I5s2JW83nRlOOWf
jeDzrfO8yAo5+Oa+v2gAWTkH4X0s848Po/xzMD74lZYTWSMHTvX5U3uQtXOQ
eC/vRulQyj8Hjxf/brclG+ZAO6pt+091yj8H27UEj3aTkYPLehoiK7JlDka+
L37+XY3yz4FWb6/SXWTHHKgFZP6yIrvk4JPPgntdQyj/HMzNKptcTPbPQVfx
kL525PAcSBrEXv8GU/45aMz3X3aInJaDF9kP968nc3PwdndXZj+yJAfp/dTb
TqtS/jlIm/HfzS3k0hy0VKlNGEkukz+PYu+/NwdR/vLv/1xsF02uzMH1391j
p5Krc3Biedm2poGUfw7mSP5NFZDrcuBxZ/I2C3KT/Pf3ChvzawDln4PfiTor
DpM75OcV4R9dyV05KJh/upcGWSEXDvcNBLdVKP9cuDqPEiWSVXMR13y731yy
Ri6+CnO+dPSn/HNx7VSpTSlZLxdt5V6jXMiGuYhR1VynQTbJxWevwX3u9aP8
c+EYItHJIFvmQtJT8agZ2TYXR77vPPCnL+Wfix/mV9UqyC658Pl+tTWQ7JWL
X+N+6E8l++fifMfhx++UKf9cuPPN24vJnFz4L1H1dyWn5YJnu239GDI3F4qK
ZUfq+1D+ufL//zHHW0YulM8/6M51JJfm4pBjzqjh5LJcZAwcOuBxb8o/F076
ju4icmUu5ilWaDuQq3OR0C5aNJRcmwvdBfbXHvWi/HMxee6aw2JyUy7GjFf4
uZbcKr8/7VTxCHJHLiwyXh5/rkT552LRqjfjdpAVuDgomNLpQlbiosRWe6wO
WZmLQyF6R972ZKzChW5DWf4BsioXjVa6b/zI6lzsCO7MNiJrcFHclsz/qchY
k4uFRjZfLpC1uVhdduZIElmHi8/75l1fTtbjos1q8ZzBZAMutpWgV10Per+4
SNizb9JOshEXdwd9LvUkm3AxVJgZN5VsysWL8vZD3xXo/eNixD3uzItkcy4q
td8NSiNbchF33G/xKrIVF05+22+OJNtysWZQ297mfw/+Z3su9Mc9fnqY7MjF
W+Un/0WQnbk4+W3rHHOyCxdR7wd6DiK7c8E/hZZnfxl7cZH6K/ZkCdmbi1ua
y54Gkv25CLUbY72QHMxFtyRhsAo5nIvOE191n/5hHM1FrXFXegmZw8XRrarz
g8lJ8uex7dKCxeQ0Li6qcnNUyVlcOPzoYdDYzZjLhV3U9mGHyUIuLlW8s44h
S7gYkuF7z4pcIH8eKeWFmuRCLt4rLjnb9ptxEReFKvu1z5NLuTD39q3NJh/k
Yvvu0Tc3ksu4ePzWbIAhuZyLjZN8pT3IFVxcHzDJ98Evxufk7+O7XpnF5Eou
fKu5n8LIVVy4ejrlLydXc+Fn+CV7NLlGvo9Z27WOn4xrubDa8mRJFfkhF4mj
lvaTkOu4CI69o+ZNrudirGsPV5CbuDiP4K/q5GYuds8/d/NdF+NWLix0/Jov
kNu40Ns8fpGQ3MHFfS3/pi3kr1zcVP54aSG5i4vMlBktQ8ndXGQUPF3W9oOx
Ag/6n6M+XSYr8XDh1vFHUrIyDzlqmt3+ZBUeHtrYulqSVXmo2tXWR5uszkPW
7ey2H98Za/DgMu3eoFqyJg8JF+0DSsnaPFirnlKNJ+vwMN867+M6sh4PPeaK
+swkG/CQPH3VRhWyIQ+9db0/t3xjbMSDbn5q5UWyCQ/fDi+5JSWb8jB00LLB
wWTwcKXbiG9DNufhx/JD1vpkSx7CN6wxUyJb8fBn4qPAxq+MbXlYNOXu8zNk
ex4mxL6PEZMdeXhScdsxkOzMw8s+2t42ZBce7Memn5pEduehc8nRuX3IXjws
xaJvr79Q/3l47PbqTSXZX/68shYM2kEO5uE/TQXfKHK4PL8/9xTXkaN5OLnj
v9uzyBweMr/Y31YnJ8nPgzYqfumk/vOgOFLf+x45i4dcN9d+ZWQuD31XVtTn
kIU81K5/+sqHLOFhVnqwpjW5gIcyhznpBuRCHgZdeKKnQi7i4bSpwu8Pn6n/
PLyodvt3i3yQh7OPjhsfJJfxcHvV7u1Z5HIe1EpezvIhV/Bge0Knhw35nDyv
51rdU8mVPLz5kDhRlVwlfx9mKCd+7qD+86Ad6DLwAblG/n2vFt0oJ9fy8MXQ
9biY/JAHc05YTTi5jof1nibq68n1PIS1rc+YT26S55sjnapNbpbnOWefQk9y
Kw81K8wU3nyi/vNQLdSecoPcwcNeu18pB8lf5f2ckTGAS+7i4Z9tRmUQuZuH
4Fkndq4lK/Cx9enV/fPISnysKwh7OYaszIeVdYqZElmFjwW6h2tb26n/fGy+
fiDtNlmdjx0w3XaMrMFHWe/R4XlkTT5O/eh/JJqszUfouuuDXMk6fFysGyBb
Stbj41LaDuspZAM+Al6ZTFIjG/Lx4UrBtJ8fqf983PTL2NBINuGDl3X5+FWy
KR/9dHrPOEgGHwd2D6vjk835+Pn4RHEE2ZKP9o5imQvZig+3+H0nl5Jt+fCP
SPw5lWzPxwv9H67DyI58pC2u7vzTRv3n4/q9M6UtZBc+XpoJkm6T3fnwdR2W
coLsxUft6r6HtpO9+RDJpv9MJvvLf5+6w1ZfcjAfo7rnKKwlh/NR/7rkzEJy
NB+vT7tK9cgcPpZdNSoYTE7io7u4+fKvD9R/PmbZzx3QTM7i48uYv5G3yVw+
PMu6+p8iC/nw7vnlYiFZwoeKz0lxBrmAj/diFW4wuZCP83EXD2wkF/FxJ1L6
zpJcKn8/pnksm0k+yAdf8vHmaHIZH0pKf32UyeV8TB3iOuPLe+o/H8EnWoa/
IJ/j4/R0B60b5Eo+GkbFLCknV/GxeN2k7J3kaj6Wjpn0LYNcw8eDzmUxoeRa
Pm7vXavrSn7Ix16XsR+tyXV8NGeHPJxDrudD9nHcc11yEx/fM7oUhpCb+bh2
/uqSv++o/3woTnLa957cxofNxeTJT8gdfKRXaNRcIX/lY03+64wychcfJbNP
bd5O7uZj4V531wyyggA21ucjw8hKAnQ+4pe5k5UFqDI+1dOOrCKA377uoIVk
VQFmnTDuMYWsLkC6jvGBkWQNAQR97wQokzUFqD73wP57K/VfgNj6EfbNZB0B
wqyC/e6T9QSIMj5VUkk2EOCN0qmfh8mGAizwtvTaTjYS4JYLOjPJJgJMGhWc
F0k2FeDlsNNrt5AhwK/BLTMcyeYCyFTu6C0lWwogslw+ZxbZSoABywzddcm2
AvS5v2afOtle7lahshLZUYB9dy/Ff3lL/Rdg4YAT6q/JLgJ4u1tcuk92F6Dy
iXXqZbKXAA6lezyPkb0F8HHQ/m832V8AtYICfz45WICToZ9lCeRw+fPQ7GoI
JEcLsE0xY44bmSNA1xPOodXkJAFOp5+cY05OEyBxYa8XRuQsAdY4L5XpkrkC
KMau9R1GFgpwM1rVqQ9ZIn8e26w3dL2h/gtQK3wX9o5cKMDOuMp9z8hFAnx/
d6jzFrlUAKVb2XbnyQfl76ud6Y3D5DIBHN+K1hSSywWw1A/7xSNXCCBuP1ee
SD4nwDFz8+QQcqU8H7/32zaTqwR4+C7Lax25WoA0t75RK8g18ud7ef6e+eRa
AQrHKb+cRn4oAOeBhdE4cp0Ac5zqCtTJ9fLn5Z8/sg+5SQB1Rb9DP1uo/wKs
mz7DoY3cKsAou6rBjeQ2AU58UHp9j9whf58qHlRXkb8KYF6keuUUuUue9538
e/vJ3QLMSHX4up2sIITEVmsyj6wkxMOGxyFJZGUheqm5PAwjqwjxTinfYhtZ
VYisLq+ajWR1IRTdDnjYkTWEUH9nNsSCrCnE343q9+eQtYUYV/23aApZR4iT
a1oyxpL1hEjZtj9xKNlAiL0iw9y+ZEMhJvGdDv1ppv4L8XxF/xefySZCdD7T
HfuGbCrE46Ts0GdkCHHrrO6LO2RzIcq17q+9QrYU4kZ46OtTZCshVl76zjlI
thVi46jZhrvI9kJkPxr1WUR2FOL8lvQrGWRnIa5Hu++NI7sIseQFryCY7C7E
srTvu7eQvYQYtjPszEaytxAf/H+9Wk32F+JUiLvmMnKwEE9s8j0XkMPlvpZ0
aSY5Woi593pP0SdzhDDI6LNPi5wkxIpZPsbq5DQhti7Wut+XnCXEUrMecf9e
U/+FWPute943slCIeNMu5Q9kiRCt45+1NJELhChpSL//mFwoBP9y+50acpEQ
Pe06nl0mlwohmh76vYJ8UL6/gdfYI+QyIcKMD68vJpcLMcfVsDifXCFE+qfH
f3jkc/L3Y0GGRxq5UojUxzPqY8lVQmRsOr0phFwtxOojvb9vI9cIkXy8p9SV
XCvE5WTp8nXkh0IEbDraz5ZcJ0RisdFTC3K9EIseqpycT24SYohg/C4jcrP8
fdjvKptMbhWiTql81zhymxBmZT1OjSB3yD9fb/xMlfxV3o9nc/srk7vk3z/m
97J/r6j/QtQs2CT+TlYQgdextuMjWUkEB5Wba1vIyiIMz9xdU09WEaE4pcbm
IVlVhMA5M1/cIquLsOHvpcgrZA0RYm3ddc6SNUX4dbPX82NkbRGu6/F37Cfr
iJBk/s13N1lPhAUao6xkZAMRlp3/ZMwnG4rQx/s/gwyykQjnotZMSyCbiODk
emlBJNlUBPvyLKdAMkTw0ylO2Eo2FyE78cdJV7KlCCmV/j+cyFYifHn7x2w1
2VaEnjpZBSvI9iJYnlPuYU52FIE7dFOAKdlZhONHEz4akV1EcJu2PmQK2V2E
3svrlCeQveTP4+nbvVpkbxE07ofZDSf7izDFPFRZlRwswiTnezeUyeEiLHUN
E/cgR4vgcWaN76+X1H8RGl9vWPWFnCQ/j4ha2EZOE+Gq4Q6TFnKWCPeelZu+
IHNF0Hc7vOIJWSjC0NoIj1qyRIT1i3tn3CAXiDDs2+LTl8mFIqTPH/PlLLlI
hH8ZGbNPkEtFkHgGpxwmH5TPC6pp3EsuE2GAT4LZLnK5CEqTUo7KyBVyS6/r
C8nn5M/v8qyD2eRKEYyuXTFJJVeJMKRx410OuVqEvv91+UWSa0RoKeOMDCbX
ilC1tvWOD/mh/P1oH5O9mVwnwnl9DYdN5HoRVj24NGE9uUkE4Z0Big7kZvn7
NOzjGxtyqwg5Z20fWZLbRNjWqn97MblDhJ/1W+6Ykr+KsL2jx9NZ5C4RxLzX
bYbkbhFemyv0m0xWEGNEyTJDXbKSGNh89L8xZGUxjtvqS0aQVcT4gz1P1ciq
Yhw1GKwzkKwuhrWWR5gyWUOMkbN4DxTJmmL03J9q8qeJ+i9GyNW5JT/IOmIs
fleg2UnWEyMiszC/jWwgxorZJuPfkg3FaM1ac/wl2UiMdYvaV9STTcTw1Ops
e0w2FSNU0UF8jwwxvJr6WtaQzcWIvNhT8TrZUgy9s8ZVl8hWYvTuKcg5R7YV
Y9+zgZtOke3FSJQWzDtGdhTj6v5pWofIzmIsyj6rXEp2EWP5g5m/d5Pdxcgb
l/VtO9lLjPFGFT8kZG8xhjw80ENI9hcj+6WTWi45WIyDNqcNMsjhYthpn7VO
JkeLoe5rH8ohc8QY5RpREkVOkuczR+tFKDlNjKpFs0cHkrPEyGmocPMhc8U4
FZd31IssFENy6Hpvd7JEDJ+/893+IxfI8x316ZoTuVCMhxfuTl9DLhIj4MTD
PavIpWI01ndqWpMPirFEZ8x2S3KZGAOybHTMyeXy560bemwhuUKMfuqZS+eR
z4mxLSPh9SxypRg2t1elzCBXifFoevu0qeRqMW6Mtm7SJ9fI38c+7nm65Fox
9oboOYwlPxRj87/cEaPJdfL5VtxmDXK9GH3UxpxUJzeJUT9qRo4quVmMH/Mv
equQW8UodDm3SpncJv985Jj5SuQOMZwEL6YqkL+K4VD5aUJ3I/VfjOiJy3S7
yN1ivPjTpP+VrJCH2tRDRh1kpTw80Che0kZWzkOs2gXnVrJKHra8a49oJqvm
YfCoqdubyOp5qJodeK2erJGHjIaj3+rImnnof/r1pEdk7TxEJ//1uEfWyUOC
ys+S22S9POhOuPnxBtkgD0crvOZeIxvmYXfFrazLZKM8CPTeN18gm+Rh7Iiz
i8+STfPwrNS45BQZedBRWjWonGyeh4keSrFlZMs8nFNb2nmQbJWH1R6q3vvI
tnloOrf2QzHZPg9XMtT9d5Md83DBasGvHWTnPNzNrknPJ7vkYcKbk1oSsrv8
ef7+WiEke+WhMTbWkUf2lv9+wxV/ssn+8vsNdnszyMF5KHPOXpNKDs+Dlqiz
XxI5Og+nwiOrOGROHlb1Hp0YQ07Kw/xl9y0iyWl5mLWOPyiMnJWHZU4ODUFk
rjzvaLUyf7JQ/jz/VKX6kCV5UNRxdd9KLsjD3yWvl2wmF+bh4BUYuJOL8pDS
N2j4JnKp/H3MDeyzkXwwD9Jns7udyGV5SIs4+20tuTwPbX2+f7EnV+RBYtD0
fRX5nPx9lwb+tSFX5mHhgJJ+VuQqeZ4rg0YtI1fnocP4gaEFuSYPT3ZcWG5G
rs3D6JCpW0B+KH+eh0dlzSfX5UFhRdzxueR6+fu6xq5xNrlJ/r6/zR5kTG7O
k//9Odl8Brk1Dz31xsdMI7fl4eUcvzMG5A75PJFytz75ax5eJLcumsj2X/48
Nyln6bD9z8OBtE3PxrL9l0DJ86PBGLb/EqT7Fidqsv2XwH1s4osRbP8leNeH
M384238Jok6ICtXZ/ksQd/18nyFs/yWwb/kcOIjtvwTzKie/UmH7L4GlmodD
P7b/Ejjtyavpw/Zfgl4Lzy/txfZfgsQLd68psv2XoLTnjWUKbP8luP9zd+2f
F9R/CZ6K1q7/TTaVQOFx07suMiT4cMkk+jvZXIKMreuGfCVbStD/venBz2Qr
CR66NSz7RLaVYLOS8Yc2sr0Em3os4L4nO0rgKu00aSU7S9Bb3bqlhewi/75L
S0Wvye4STO6ut3xJ9pJgkW4fhUayt/x+aeWZerK/BOO7ekY8IwdL0My7NbeO
HC7B9F+DFR6ToyUIv3Cv+gGZI8H+4F6ie+QkCSae3et+l5wmwXGT47Nvk7Mk
8CoYN/AWmSt//ts73laThRKodw+/eo0skb8fcYLiKnKBBA9+bEi/TC6UYNz8
QP9KcpH889NuOV0gl0rQftLN8hz5oPz8yqw5Z8hlEvSzXjilglwugd3qcJ2T
5AoJmhrqtcrJ5yT4+Xuz5jFypQTSKvXRZeQqCdzWvNA+TK6WQPzk4sSD5Br5
+xNaPn0/uVaCTs9TC0rJDyWY/faKTQm5Tv7+znu0qYhcL8G3Q2/CdpObJPjM
/8ItJDdLMMP8x8Ed5FYJDMZ/vFVAbpO/n5LajzJyhwSj1bcPkZK/yp+vis3c
PHKXBAcUGt1F5G65g1fwBWQFKR59zbnMIytJ5d9X/C2XrCzFBu/0yTlkFSmW
7ZjtnkVWlcJz1YGdGWR1KXoaNTWkkTWk0P19TyuVrClFsmu0azJZWwqOwfPS
RLKOFGrj3n+OJ+tJcXNI8XwO2UCK0w/7ZMWSDaUIMh/YEE02kuKveblhFNt/
Ka5d/JYSwfZfivyiO41hbP+lKHw3d14o238pzDJnSYPZ/kthlHX+ZyDbfynW
f7vlHMD2X4p7jzZc9mP7L8XdxX6TfNn+S3FwbbfQm+2//Ny4h+I2tv9SlCpF
Bmxh+y9F8WfX15vZ/kuhb1ix1pPtvxRJP0PuuLP9l8r//pEsdWP7L4XLNM0r
m9j+S1E9+Q9c2P5LUXV/9qWNbP+lOBlZbbaB7b8UJ+IOVK9n+y+fZ9aw0ont
vxTZU5yeOrL9l6J2v5bHWrb/UryeMvGLA9t/uaf6J9qz/ZfCb/L3oavZ/kux
veTE/lVs/6X4qndgkS3bfync8OCZDdt/KWZzJoVas/2XYnD8ITUrtv9SvGpy
PL6c7b8UzYv1HZax/ZcibeWon0vZ/ksRVT55pwXbfykEOmuXLmH7L8XttbLP
Zmz/pVjUv3P7Yrb/Uoztsd5qEdt/eZ4K97sXsv2XYsTj1UcWsP2X4rhdg9t8
tv9SHLDaNtKU7b8UE3b+uj+X7b8UkyelZc9h+y9/P+6rLjdh+y/F6gSe8my2
//L3fWKfG8Zs/6WwP+mbacT2X4rhE66unMn2X4aXQX2GzWD7L8PMXTNeGLL9
l2F+uVnpNLb/MtSemh08le2/DOvP9l88he2/DE33zw02YPsvQ/swy9eT2P7L
sL1o/0l9tv8yJG1/manH9l+GoxPfu05k+y9Dic+leRPY/stgvcN9mC7bfxl+
tNV2jmf7L8NKXs9749j+y7Du+s+ysWz/ZXC/W8bXZvsvw4B23dAxbP9lMPRe
s16L7b8Mb8QLF49m+y9D5MUXkzTZ/suwed70oaPY/suwyt2ox0i2/zL8zmtp
12D7L8MSk8UvhrP9l0H7wNK7w9j+y5Dt9OXSULb/MojLF59UZ/svvz955kE1
tv8y7DS6vGcI23+5l38sGMz2X4apH47mqbL9l0FTMkA4iO2/fP6TP7yBbP9l
uDGdwxvA9l8GjjGfr8L2X4booOmi/mz/ZbjMWS/tx/ZfhqHfB+zsy/Zfhj9+
FiXKbP9lOJ2jeKQP238ZTL8vPN2b7b8MOjbdVb3Y/stwdpHxfSW2//I84lqb
erL9l+93Vu2zItt/GQ7tK1dkXSGDaq8bQ3uw/ZchN8NmkgLbfxk+/lqMfw3U
f/n7MbJo7V9ytQxlZX7+f8g1Miim78noJtfK8DNgfslv8kMZdsyfd+UXuU4G
j0uylz/J9TKMfryuB+smGT6vDR3XRW6WwXVCu/kPcqsM5joXvb6T22Q4Pvtt
9jdyhwxDlruXfyV/lUHZ0qj+C7lLhuCxDr1Yd8vge6NqWidZIR8LZ8Wv/0xW
yofLprS0DrJyPnyX1p38RFbJx+RW3zftZNV8hFksH85aPR/WXl7LPpI18nF2
zfXoNrJmPhpHexz9QNbOx8uahW/fk3Xy8TnEQYu1Xj4WTS1a845skI9/AyZx
W8mG+bA1bLn5lmyUj5XHH/RmbZIPpYovZm/IpvnY5GqW0EJGPuY/rbzUTDbP
xxqLrYqsLeXzH883f022yodfxZzUV2TbfIwb43zrJdk+Hz4L96iydszHlFUD
1jaRnfPRP1eyo5Hsko9ts8zeviC75yM4tf901l756H31U1QD2Tsf5Ubt1+vJ
/vm4rtVrKOvgfMy8M8PtOTk8HwJuyLFn5Oh8TDp5S5E1Jx/PeDPtn5KT8jE+
4kBJHTktH2Oqpv96Qs7KR/jtKhvWXPnv73QtekwW5uMyv9/vR2RJPu6pnrFj
XSB/fvf8DjwkF+bj67xJvVgX5WPGmbf/PSCX5iOiouTsffLBfGQUe2iwLsuH
tHNc6D1yeb7878mGh7XkinzsieEbsT6Xj5H7F4nukivzEaf27vsdtv/y92V2
6jrW1fmYJRx5/jbb/3x0Hdw1lnVtPuJ7jUqtYfufD0ed5I+32P7L30/+C3vW
9flIeqZ7/ibbf/n7lrFuAuvmfGyeHs69wfY/H3mbOL+r2f7nQ/GI/2bWHfn4
dWTpw+ts/+Xnf3ouZt0lf/6GRWXX2P7nY1nrBG3WCgUIvZzBvcr2vwAZLnd6
sFYuwDOPjqAqtv8FeBr26c0Vtv8FGLbgphNr9QLMc427e5ntfwF6cQcsYa1Z
AIuQoLOX2P4X4PmlIzNY6xSgbOKl/ZVs/wtQ4VQynrVBAT6qbtx+ke1/ASwV
3w5nbVSA660LBRfY/hdgI2fzINamBfib4px1nu2/fN9zo/uxNpf/nlf70s6x
/S/A6fP/+rC2ku8/RCvtLNt/uff17MvavgALrY5knGH7X4Cgq2MGsHYuQOWr
1dzTbP8LYB20XJ21ewE0LRWlFWz/C9DXKFKLtXcBqvofLTrF9r8Ad4uLJ7MO
LkDMszXHT7L9L8CHxCvzWEcXoE/s+6oTbP8LEFVy04Z1kvz31bs+LWf7L5+v
eMyddVYBrH6e7DjO9r8Ac/f6x7AWFmB+Z0M/1pICRFz+IznG9l/+/T3uTmRd
+H8903tUz3ccx/GsKMlEzjjUEZOUX0nkZKiX29zi5LZZ2qmGUy7jxyJNDZMk
XUe6fT+fr1/KSsxP0sxpQ+Vg0kWxVlki9x86FJps++6f15+P8z3f7+fz+b4/
TwVZ2f4/n2L/2vvRu2bT+QoS04IbjOxfge1N0xraqM3Tzan7JPtXoDtolUyf
VWD3Pm0EXaqgMqiy5Cf2r8D6zLH5dIUChzdjW0+wfwWm4Ssi6EoFLz3HfEjX
KICLmnec/SvY0rNkKt2g4LerG24Vsn8FNyOvbKTvKOgaUtabblPw+nRA7jH2
r2DQglRf2qTArX1VUwH7VxCTXx9Bd2j7/b5lIP1WQX5iTFE++9fm3VDmT5sJ
ZIZnvviR/QsUhlsm01YCVaY+Y2kbgaSXedVH2b/APaVeTw8UGGeRPoAeLDBr
uqk4j/0LLN5c9zntKNBunP8ul/0LDLVfqtKjBdzqns6gdQLNr/s/PsL+BVBw
KYmeIFDRt5cX7S3gMfdGUw77FzDsctlNQyDmL+sx9EyBrLgtdQb2L/CqICyK
9hN49vU9J9pfO2+P+9WH2b/AydT139LLBY4sjHSiAwX2h1nXquxfwLX/sGh6
lcCO7SUudJhAbVP1Lcn+BWTo2hhaL5CzbI8nHS5Qf3tYq2D/AiGTJqXQUQIF
OTW+9E5tPsvuv1DYv8A/iVsP03Ha/ON3L6ITBJri+5jTKQKRVX3PZLN/Aef0
faF0hkCi83dDaEUgovzJ9Sz2r33vZNUuOlegxtNlIp0vkHyg60km+xfYOMT3
MG0UeGjbtYwu1ta7OMqGPitgs+1yWQb7F3Df1RhJXxCodg0aR1do97l86eN0
9i/wjXLOQFcKZPRMCaBrBKIW1dvR9QIBdbHXD7F/7bwtR/fSzQKjro2fTt8R
KDfp3qexf4Gi7NSz9COBYI+QcNok8IlFtgfdLlCyyefZQfYvMKd+3jH6rUBo
3PlQultg39NsJ9pMYlhgy70D7F8iY9K+HNpKYkVbRghtI/H7r32H07YSk0c/
vPMD+5d4HzvSQA+WWOxzKYS2l9h4+soI2lEi0s+9LZX9S+zRd+bRoyXS9zqE
0ToJ9e88V9pDYvv4pGcp7F+iXblppL2ldt+3h9NTJHxP7fCmIeE2sbU7mf1L
1KrqRXqOtt8vz8XSfhKuLR5+tL9Er0MfDKCXSjx45d6QxP4l4tedkXSgRIo+
bTUdrH0/okpHr5LY2hnUkcj+JaqC55bS67XnHvExtF5iZvPwBXS4RGtzv4/o
bRKXC5e0JLB/idnlpnx6p0S0bNxMx0h89ov9VDpOIiGlyJJOkMg3ZN/Yz/4l
utf+IeiDErnrVq+hMyRiP57lRSsS/nZbe9CHJcJL31yPZ/8SOsPVLDpfYvPM
p6H0cQlL10Av2iix4dZQc7pY+/9VLrX72L+EPnOPSpdKXCt130Bf0Na/MHIq
XSFh0IXa0FckZsV3NsWxfwnrldWFdI32v6Z1bKfrtXkYV/rRDRJHJzs40M0S
PfSOz/eyf4nUxvXn6TaJab0/SKUfSZyKb/mKNkmMf27hRbdLVJRvsqQ7JOwU
p8ZY9q/1ZeV4gu6W+DcreCdtpmL5gwdLaAsVd6OLnGkrFYbOsnd72L+KT+8O
qqFtVTj/acylB6rw1SdG0oNVePqcWEjbq5jR2G8k7agioLm4K4b9qzC/nV1N
j1axbktFHq1TEeTrHkV7qJhzs2ExPUHFuBvlLrS3irLa52b0FBU++i8adrN/
FbHzzI3/+z9sqMFP
      "]]}, 
    {GrayLevel[0], LineBox[CompressedData["
1:eJw81nlcjG3fBvAQQghJEpIQQhKyHxKylFISKiHtpX1X0z7tMzVN0zQRQpKE
JITsIUlClHQTQsgSIbzzfN75nfc/9+f7XM4557iOOR73uO271u/sKScnV9tX
Tu5///7/fzqWfHNsrODlvFki+x+QZjo9Z+yflzIrwPbTtcurfv8nsxLan8/I
zjnfIrMyjiQe7+9Y81xmVdx8dmR2/4JmmdWhv9BuiPajZzJr4LrFMC2nRWRN
tLq4l3Oqm2TWgvN8J6P+QeSJSLp2+u1sA7I28uabjUnsS56CZRZJcuovGmXW
gfGbhZ+GXidPh+W/orUbi8m6MHuucmeLhDwTyeFHD/5IIesh2zrlz5oo8iy8
tf16qSSIrI+TrhVXD3mRZ6PfjtTMuy7kOThh1PWmcQd5Lm7sf/Qx245sAL9C
7vhnm8jz8Gufm3LsBvJ8yF8++jvInLwAdjlJ7w+akBfCZtFctz+ryIswXG6v
s98K8mLMiT3v2nMZeQmGLyz7lreEDBRELx60ZqHMHGDD16lt3Qb0fCnMl50U
nppNz5dicbNCk7sePTeE2sR9/ybOoOeGkDz7WtwylZ4vg0Hc/lcibXq+DD8q
9BpNJ9BzI1zSGtrZQ5OeG2HSyP/OnxhDz5fDSmfJA9tR9Hw5vB9Hfe2tSs9X
oFPvbesRZXq+AjP3vApdNYSer4TDBxNh60B6vhLG8TNGhvan58bw+jrhk2Jf
em4MFYlyX3Ever4KU8U6Fppy9HwVhtfoVB3sfip7vhrGx2pstH7KzFmNP5s2
9NvTSc/XQKff3JtDv9DzNTib9ZQX9ZGer4VxrsO2D+/o+Vro7eDpW7yh5yao
7Ob3KX1Jz02gt/3fg8Et9NwUuz9ezHZsouem0JH7ZVneQM/XYXrV0F69H9Lz
dZifKNm39j49N8OIixump92VGWbS3+f4w9W36M+boc/HQf1735C50gwnrZZu
MLhC580RerNXvONFOm+OKcMu5Kado/PmKFD8nHWqjM6bo/r9Er+6k3R+PWZ/
2DmzvZjOr0fl2AU1ckfp/Hq8sjy1SukwnV8PTZ3m/WoH6LwFlGa9aRi7l85b
wHG4yvuxOXTeAjOf1DSoZdF5C2zXSt+nlEHnLeGf8MeoRxqdt0TkkztX2hPp
vCVMQx6qPYij85bwvqRkUhpF5zcge3n6Jl44nd8Au3UpcAqh8xugOd6y57wA
Or8BIhfrvb196LwVuMlTVe960HkrnB4e4ZHmQuetkDxwQt7anXTeCiGblE7I
b6PzG3Fr5IZ9Z2zo/EY09Jnss9Oazm+E8O5LrUGWdH4jprj9O3diHZ23RkG8
6hyzNXTeGpX3Pma9XUHnrWFrsvPFbkM6bw3lS1EjBi6m85tg/dF7XtY8Or8J
W+SjVqvPpvObkPFsoolEl85vwv0tP5eN0KHzm1FXdmZmyiQ6vxmL7iwf+VeT
zm9GH+djf1zG0PnNGCUe86J2JJ3fApPvn27pDafzW+D+357yNCU6vwXBj+6d
eDOAzm/B10LTs/P70nkbDL0/6AG3J523wa+sqb3q/jyRnbdBtUubicpPmStt
ENX3xJkN32SWs0XylZHLeZ9khi1US5//uv6Oztui95e2Z99f0XlbWFw2+qr5
H523w8QbU7G6ic7bQW+m3G33x3TeDtx3JsLEOjpvh3NnbxceuEvnt2KFm9XA
8io6vxXTvv66evMqnd+KC8nt9XUX6fxWuD5OWPHkLJ23R2XHlrGNpTJr2MMo
ScWx4Th9nj1Me4rG3S+U2d4e113fWl8/SJ9vj5K8xcNO58mcZ49k8+8b83Lo
Pns49RJPjxfK3GKPYtXmPS58un8bMmv3laxMpvu3YYzRJ7dx8XT/Npzd+rvh
eyTdvw32TybIVYXR/dugPf7nW0Eg3b8NVpun7LX1ofu34Y5etramB92/DU+a
16W9cKL7t8P9a1TTnu10/3ZwjPkjN9rS/dvR9rCX2QBrun87TJNTEs6vp/u3
w2fKgFonE7p/O/YOip6mZEz3S/+8/ISiUkO6fzu6B6622rCI7t8Bral+c77M
pft3YJOa6cYkPbp/B7gjjl7VmEb374CNMC7u5CS6fwcqunodhSbdvwOuSz0X
3lGn+3fg3JW5K9aPoPt3wPPWzwcPh9D9Diha5vd5gyLd7wBVh5TCuj50vwMG
LzUfsLYH3e+APl6fx1753SC73wGjcq990/8uc54Dbo5ZIczvkLnSAY9ihw8Z
8l7mFgfETP7uHfJKZrmdaD9ec73lucwaO1GaXjDS6KnM2AmFvOMh+fUy2+/E
t8CZ33vco/t3QrlPbrbNLbp/Jy78iPQpvUr37wR/Oi+130W6fydEM7J+bymn
+x3Rlhp78+hJut8RLzc6y/0sovsdoenjWrrsMN3vCKVe9Z+T9tH9jlhf3e/m
/Ry63xHf45INhwvpfkcIF3T5WPHofkfYZfVyykyk+52gszhiWl0M3e+EspEb
HipG0P1OeH0w3mN5MN3vBI/5M3uH+dL9Tig2jz5a4kH3O6H/3eu7XjrR/U44
PMdqm/J2ut8Jt+UOpy2zofud8eDK4v7eVnS/M7p8z7RIzOh+Z9w7cEHz5mq6
3xk3Sga3fDKi+52xvztMe8QSut8Z/ca+GrBoHt3vDFOVueJts+h+Z4QEeL2M
mUb3u6BGKPlxaBLd74KSCw9e3xxH97tg/pr5l9+MovtdEPDin7CPCt3vAl++
XZCWEt3vAt2ubP+l/el+F+R4/t1jK0/3uyBvcot88N/HsvtdEbFVfCajS2YN
Vzi5pd489kVmuCKtQ3P5zXaZ7V3xsPsKWl7LzHFFr6nPbne1yJzniqZrL74q
Ncpc6Yrer1ZUaz+UucUVn0W7HXCP7nfDw56/qzfeovvd8DRUT2XXVbrfDfvL
Ms3iLtD9btB+kZGce4bud8Ocu6KnpSfofje491dcU32U7nfDkOFmH18epPvd
UBZwuf73XrrfHTc+nB6kLKb73aGTGVqkI6D73TF8oPXF5al0vzt+5cdbbuXS
/e6Qj18YERxF97ujqTXXVBBG97tDaeLNuuMBdL871FVvjqr2ovs9MFFj77y3
rnS/B/Z5Gi7su5Pu98At/cxZE7fS/R6Y0eQ2Y8Umut9D+jd+4hInC7rfA3vf
7fdNMKH7PaBtZtVYtJLu94DPUL24+0vpfk9MMiyJ/rGA7vdERP6cl2Pm0P2e
mPt7eOlKXbrfE9PWJfT2mUL3e+LKotOvc7Xofk90GB92vDOG7vfElikbBL9U
6X5PzJ8sCZ86jO7fBUNf6NsNpPt3IT+o/Wp6X7p/F0at0V14qwfdvwtT5CKP
9uh+JLt/F1JVDDQWfpc5bxe+NKcXBHXIXLkLH9+cWH/mncwtu+DgIdLpapVZ
zguL70w1WvBcZiUviL/qHeY8kVnDC25tG3ZUPZBZ1wt7DEbHDa2RGV64wvms
vrVKZjPp531Sm118RWZ7L4yprmz8VyGzlxfC5d+OtjxD398LyWcDFY6ekJnn
hbkPphfIF1EeL0QLj/XbdkjmEi9wl3jNq8yjfF4Yt/feMs0cmWu9sKpCbnZ8
JuX1woxg5ZGf0mTu8MK3BT9+b0qk/N6YmOP19mYM5fdGy8DxHwwiKL83Du9N
GnosmPJ749vhHju1/Ci/Nxxiyz7t8aT83si1OX1B3YXye6P66YsnuTsovzce
/e421bSj/N7QqBdPKrSm/N5ot9XxnG1B+b1htfqXzjUTyu+N+ocTPK2MKb83
VuQVLGg3pPzeiONa7o1dRPm94Zb0YL+mAeX3xppDh9dd1aP8PmismHLcaRrl
90FgVOrtwdqU3wcXHZsKz2tSfh/ExXZau42m/D6QF6c/G6NK+X1g3Lls6aOh
lN8HdYHeyfyBlN8HNqmbb5opUH4flM1U+TWsF+X3wYW36TqNfx7K8vtgxQOh
46EumUt8oHTk0nH/rzJX+iDnXtTgVR9lrvXB8x3TUjTeytzig0drW2d0v5S5
wwd31uX/bWyWWc4XjpMM5SqfyKzki+25rgsK6mXW8MXzQ/vLBPdk1vXFiuiV
QbG3ZYYvTj9LjQu5LrOZL552xL3xrZTZ3hfzj6ns8z4vs5cv7v73p9y3TGaO
Lz46PtQPOSEzzxfhawarxRZRfl9A/oeH4DDl98Xa3BOzC/ZTfl/kf1gUUJlL
+X1RWu2n/0xE+X3Ruqqf/98Myu8LudfchVpplN8PnJotaaaJlN8PmWrXvXfH
Un4//On38k0Jh/L7IWT58c62UMrvh88a//ZMCKT8flB9Hv3G0Yfy+6Hg++26
Ig/K7wf5TYsdfjhTfj+sO6e1d4UD5ffDvaf74sRbKb8fjtwvG/11M+X3wyNr
QyczK8rvh9VqPRxPmlN+Pyz5m6I+0oTy+0EYsj0lxpjy+2H5y0fnvi2j/P64
cF7zsMsSyu8P9LO1fDmf8vtj3KGwa9vmUH5/1GVa/2ydSfn9cX5TwTf3aZTf
H09XyJf/1Kb8/lBsemWUpEX5/fFXtUAyToPy++P0w/jKilGU3x/FavknbEZQ
fn8EBf/16jGM8vvjzs7Qf4WDKL/089Ne2G7qT/n9oTf/ebJiH8rvj34SuZRr
PSi/P8pnnbOL/FMvyx8A4QSHnst+yqwUAF3hgqB+nTJrBCC2947K+g6ZdQPg
XPjiaX67zAjAr7sFN4PbZDYLwKJJiXEWrTLbB+DEHMMRei0yewWgY59v8PAm
mTkBMEkrKPrzWGZeAKx6WJS8eyBzXgDM9O5GN92TuSQAMZ82TXxwR+bKAPh9
08qquSlzbQCali97WHNV5pYA7E4+9fzBJZk7AlCyy+70s/OUPxAln1Q2tJ+h
/IHYf0l84d8pyh+ItXvTP4woofyBcC9Nf6lfRPkDceml2h6rAsofiH2Ts0bt
zqf8gVj+ZevmgjzKH4hw73PWDRLKH4gRvxqUB2ZT/kCcsWxMXpFJ+QMBlXsX
Y/iUPxClnccLbqZQ/kCkjXM2HpxI+QMhFtTmbImj/IGY7noiryiK8gfi1cwr
lj0jKH8QSgwLT9uEUv4g2A7scfl8IOUPgrenqd9YP8ofBM9//e/Ge1F+qZ3y
qr65U/4gDD/q4uDoQvmD0BR6KrdpJ+WX3hdX4b1xO+WXPr98+tkjO8ofBONz
V5o3b6H8Qfj9/Kf3y42UPwjt9x0EXpaUPwjqR+SW9TSn/EH4YHgxRGRC+YNw
LTHKYNZqyi89f2VicN0Kyh+MsuqgeQHLKH8wnu5aEDAGlD8YI/ZN1LmzkPIH
Q7HqzcaweZQ/GOvkNb/PnEP5g1Hp7dmrXY/yB2Oou01Y4QzKH4zU+962HjqU
X/p8+dQD+pMpfzCW7upeJTeR8gejY7GZaa0m5Q/GHe2EovyxlD8Y2o49tu1W
p/zBGDNrgPPmkZQ/GDcGfL6wQIXyB+NcW6fduGGUPwS3QjasHKBE+UPwYqeR
709Fyh+CuaEdze/7Uf4QZHzhxL3oQ/lD0LFfxfFZL8ofgvnzq4Ob5Ch/CGz8
yi48//NAlj8Evuat0978kpkTAuM1W298+SEzLwQ9EqdG9+yUOS8EQ1WN7VW+
yFwSAvvhxzdN/yRzZQiOvd3gtrpd5toQLAyYxnd9K3NLCE6v0LyZ+lrmjhCY
Xlbvd+alzHKhmCb9P5yXLTIrhUK1uCRvWLPMGqHY3ND348pGmXVD8SewZQ6n
QWaEYkmHUmDFQ5nNQmHBcy/srpPZPhRuF69Wo5byh2KAZusT7l3KH4qCu6K7
9bcpfyjSnQoPaFVR/lDMXP98Y9B1yh8K3oPfr+5dofyhmLPwyqqplZQ/FNYD
v4YnXqD8Uo8xifxwjvKH4tDllLWW5ZQ/DK/bvJounqb8YYgyPqEz7RTlD0Ny
iMK8vSWUPwx/NGb8US6m/GHY3PeZX+pRyh+GomW3cgYcofxheGVV6JF8iPKH
IW/tnNdK+ZQ/DKufavbI3kf5w1C8e4L0vwgofxg6xF8VSyWUPwzvsg07V4gp
fxi+9qzyfJZF+cOgnjPPPzCT8ofhSYSJ/PAMyh8GZcNzI8p4lH83yuXmHt2c
Svl3oyQq9FzPZMq/GzZmWFqcQPl3I6R68QLbeMq/G9y1M/MHx1L+3SjQfRB4
PYry78aPXy0nwjmUfzfcHFVNF4RT/t2YtNvA+Hco5d+NLcU9JBeDKf9u5L2c
vTw2kPLvRlOmaMk6f8q/G4X/fYxT96X8u2GR80/lgxfl3w1sz3hf6Un5d0Ox
1E9O5E75wzHs3y5zH1fKHw5RqcXTdc6UPxyhmzuEuo6UPxzhEtVoZQfKH44x
tvvEv7dR/nD0ubHtyautlD8cKtazFjywpfzh+Pvr8/mrWyh/OMIUwzae2UT5
w6G762S/4o2UPxz9s4NqDm+g/OGw21e6L9+C8ocj23RdRL455Q9H0nj9HYfX
Uf5wOLibrzpmQvnDsXKNaFrZGsofgYxr3QOurKL8Ebhx27+ldiXlj8Cg1X8O
vVhO+SMQN4u35ccyyh+B0dzpvwYZUv4ITNnRGD4ZlD8CxfK5r1YspvwRWNUY
NsVpIeWPQHNK/KrE+ZQ/Am3ydxeXGFD+CHB97fs8mUP5I2Boby2Rn035IxBw
rKZbbxblj0DqvpbxDjMpfwRefSweKJpB+SPget62rGYa5efg32FlNQUdmRU4
SH38V99oCr0PDto6V/eK1pZZlYPNi6dGXptI74eDPlEPCxUmyKzNQde06LB1
4+l9cdDf3PuLaJzMBhxE7WtReDWW3h8Hu6KGV8waI7MxB/8pWCvEqtP75OCh
3Le3DWoyW3Pw4bOB7YyR9H45+Dk+xI47QmZnDowODHr3cji9bw4Kjcy7lyrL
HMRB3JE8/v6h9P45sFu29VDvITJzOdi58esct8HUBwf1PW4ueTBQZhEHPecZ
X1ikSP1wYFPbdrSwv8wFHEwLHaOg1o/64mD6ve01SX1lLufg94pZv//1pv44
MDUakhQgL3MVB6OGRoV86kl9chD0etAN1x4yN3Dg0mrk2vavTtYvB2GjT+9w
/itzGwcLMr4Vv+uWuYODGAOJ8a7fMndxUPrFeNr3nzLLRaJQnLMpoktmhUiU
/DG43f+HzEqRWNx8K1TUKbNqJNK//XLV/iazRiTmfAoTnPsis3YkNvvKd5p+
llk3EsqjVye8+iSzQSRCIvqbhn+UGZE4otUHIz/IbByJQyk9bMrey2wWibF6
1/dseCezdSRGcUb3/tEms30kYhqfJonfyOwcCXHu/Rl4LbNXJNYqP/3wplXm
oEgERNZe4b+UmRMJBbXMo4teyMyNxODeigfft8jMi8TxzaOLcp7LLIpEt+bp
CybNMudF4rLl1Uc9nslcEIlZ9Qu+nWmUuSQSXG+VYV5PZS6PBOeNqe6UJzJX
RuLBk1bj149lroqU/v3euCn/kcy1kXBYvsDe4aHMDdI/Hz1o08R66j8SG647
LH1XR/1HwkvDXKXkPvUfiRMJ7+oDa6n/SOy5vyZk6T3qPwqC/Rm9BtZQ/1FI
D2/1eFpN/UfhZ4VD2ZE71H8UFnAXPw25Tf1HIbhx7yOTW9R/FFQ45wo0q6j/
KMwbcM3k5w3qPwrLGjuv3L9O/Udh9vCU3kXXqP8oKO2/PZR7lfqPgobO1zc7
r1D/UVisvi5q+WXqPwqDsqY8n1hJ/UdhTMjD3/0uUf9RUN504OHHC9R/FM6F
vHd5WEH9R2HoI4WyC+ep/yisHbz5zOFz1H8Uqv2WumWcpf6jMLhb6x6nnPqX
vq/Fni27zlD/USgJSJTYl1H/UQgKeydncZr6j0LAlZ4DVpZS/1EIXb+mfOEp
6j8KVreX9NE/Sf1HIcV66xedE9R/FPqf1QmZVEL9R+HqzOk5449T/1GwSfuw
flwx9R+Fa+O69mgco/6jUFXeHDauiPqPxv682e/GH6X+oxG3R9A6qZD6j8bE
D0KXaUeo/2jozmsM0C+g/qNRk9ur/6LD1H801Pad1lh5iPqPBk9XXL7+IPUf
jbBc23tb86n/aDhlH9/ueYD6j0ao3jKv8P3UfzTe3avpTNtH/Udj9XTFz/vz
qP9odG4p33pmL/Ufje2nM5bc3UP9S+/7b1tqay71H42uu29X/ZFQ/9E4fLRz
1wgyNxrX363/q5dD/Udj1dy6L+vE1H80ZvqvXOOZTf1H405FQu9UEfUfDbmN
vmOPZ1H/0cg9+5/wvpD6j4Yw+rRLZyb1Hw2T4LpMNXJVNBo4Y0cuFVD/0TDc
E/fZOYP6j8b9T9/U09Op/2gYFW7OruBT/9EYOfyoQxuP+o/G3bimsOHkrmiM
2db2fFka9R+DNQPvJPmmUv8x2NwVHZ6fQv3HYH3a8LJHydR/DGIWxOr2J2vE
4I5d4/vFSdR/DGrWjX/tl0j9x8DIym10UQL1H4P5h6+ltXKp/xhYbVu2YAzZ
OAZjEv6O3hRP/cdgcW+lOZlx1H8M6sSCyLpY6j8GRW+P/lUiO8dgv3PQUbMY
6j8GT7aNjeNHU/8xUPpUlfwgivqPwZfOvRdUyNwYOGrVqWyJpP5j0NyeJszj
UP8xOB6luOBNBPUfg52PdvecQS6IgWq6+vvAcOo/BreHa329vJv6j8Fl3zrV
geTKGLxwd968KYz6j4Gyx+SyQ6HUvzRP/JYpnSHUfwwkvitPG5FbYgCuwYbM
YOpf+v3Phim8CaL+Y/Ayw+HuPHJXDP7OW7Y/JZD6j8XzrZ6xLwKo/1j8W7nY
34CsFIv9lwZ6pflT/7FYO2q+3xs/6j8Wi2aN54CsHYuOrVPTxb7UfyyyAs4U
dPpQ/7HIvz79ijkZ0s8b8rup2Jv6j8VQHveHItksFuZvliu5e1H/sbg7KX9C
9S7qPxbLbqvMmUZ2jkWPomFI86T+YxE2YJjhFw/qPxbtMWnzrcicWLwf1Ef7
vDv1HwuVH50K48i8WJxobmmMd6P+Y2F5ZvXeT67UfyySL501tyYXxEIYUfb5
sgv1H4t+N+7s1iGXxyIlP+5bljP1H4sM9wBLeXJVLIYV6Ui8naj/WKyasuj2
c0fqPxYhrYuemZJbYnGm/80HF3dS/7Eo6PYpmkHuiMXmFc079zlQ/7FQzD38
dxhZLg4KTbv843dQ/3EI6vG06vd26j8OC6cm/fAiq8ahNmOK3Jtt1H8cJqdt
+8+WrB2HnPjG7If21H8crv5arm1KNoiDX4BZ0s2t1H8cDmYWXV5KNo6Dw5+B
tyvsqH/pfZumHDAgW8dBacvZNadtqf84WJ70u6JHdo7Do0GqfU7YUP9xaFHb
NlyXHBSHuqDBn45vof7joFfZytclc+Ok/32Q331iM/UfB7dxytP1yaI4HBn5
W+vMJuo/DutOarbMJxfEoV7Dyu6SNfUfB8fw7XuMyOVxGHFdZe/tjdR/HHrc
XbbVnFwVh4BVFc8arKj/OEy/YTlyG7khDrvzXyq920D9x4GruvSqL7ktDtET
V874a0n9x+HT3vsWCeSuODRqXJwxnCwXD52B7Zf3WVD/8XiRsrDfDLJSPDxS
0+UvrKf+4/H9bN3JNWSNeJQFvRzaaE79x2Pdh6LxbmTdeEz4otr624z6j8dF
lWEWKWTEY3wud9dYsnE8VgY6G5xcR/3Hw8foQNFysnU8Ck2n3nliSv3HYyL3
W7on2Vn6+dxvPeXJXvFwTdJUE5tQ//E47Rb4WJfMicfSAx/mVa2l/qVeGQl7
Mi8eCn1033Wtof7jkaj1c3Y6OS8e70OfaeqQC+IxMPD58Rurqf94aCv1atpG
Lo/HxhqTQ39WUf/xmH/1xkAxuSoeKdyAIXPJtfGoWeRUUm9M/cejKTb/rQ+5
JR55MQsqhpDbpH00zZ90YiX1H4+xx05ONid3Sb9vaumVzyuofy460y0+p5MV
uMhckl+qT1biwia1YsDj5dQ/F/VvT3UGkzW4WDr1gPdosjYXDqL88MtG1D8X
Rv89GOVINuDi52hT4wFkcBFSPbPXiWXUPxfeNXvWbCSbcdHfqUzjryH1z0Wd
QU7kQbI9F8nLvD1MyM5cDHth+7JzKfXPhUFV/Is95CAuCuVGuBqTOVw0vdMP
/gLqn4sPBoqDc8k8LiQfqqYYk0Vc6G4W3fm6hPrnwl/9SMdecgEXRepTs9eS
S7hISFp37edi6p+LaS3G3ofJlVxMeLR67wZyFRd+bokm8uRaLtKaF4WeWkT9
c7GrSDJpB7mFC0Hqc/Nh5DYuRgXj59WF1D8Xd0S/1P3JXVxMNV9dMZEsl4Cc
+R6PGhZQ/wlw1djvmkRWSsDvv9pBi8mqCXjSY9nfz/Op/wS8jtTrPkjWTkBQ
rwXem8m6CYjX32czmGyQgIfvCi9cm0f9J0Bdc29GCNk4AYa/rj/TJZslIOG0
c84bA+o/AdfL7t/ZQ7ZPgDhiracV2TkBp4onRA0ieyWgx9/CPjfnUv8J+IOp
vyPInAR82P7dbh6Zm4BJO21nfp1D/SfAzvak9zGyKAHtvsZjncl5CdB44Ttv
PLkgAakdCZeaZ1P/CXDsbCkRk8sTcGN9reJGcmUChvuX1A0jVyVg2/2nPe7r
U//SPC+PZKeSGxIQNi04ey25JQGfZh2UG0BuS4BLeFLNrVnUfwKeChJ7JpC7
EjDjbw+JMVkuEWcXrxcrkBUScehRU3eVHvWfCDfIX00gqyZi4aep7avJGokI
NykPVCRrJ2LF+UE7a2ZS/4moTc48xSMbJOKvQul2CzIS8dCpzluFbJyIXvc3
tTzRpf4TsWNz6bFcsnUiovqYPNlGtk/E1Ktp2yeSnRPx0emt8fsZ1H8iTpbe
TCohByXC0Cx7SgCZk4jWG3e1FpK5iXjNfRjck8yT5n07bvKt6dR/IoapT9Dj
kfMS4TN7vWAjuSARdZNGrxtLLklE5ZVf295Mo/4TwTlhX32cXJmIY8HXU4LI
VYl4EZx3cCm5NhHb2lyGDSA3JOLCffGjeh3qPxHcEcc+7iG3Sd+v56gtLuSO
RJRv3TZKn9yVCHvD39P/TaX+k2C/xDHzNlkhCRITDVMhWSkJ02cWWG8nqyZB
LWR36XSyRhKUojW2/Z5C/SdhktdQuyqybhLypj0szCQbJOGI5/sVO8hIgnpR
w8yZZOMkmI4f5/ZvMvWfhLr6VV/ukq2TYBTdcENCtk/C8JMWbW5k5yTY5Bta
LSB7JWH/lmlKA8hBSSgXSoY3alP/SYivHel4lMxNQtviGT3CyLwkhN13er2W
LEpCpO664WPIeUkoPe+d8mkS9Z+EyQk2ppfJJUmY6pC7MYNcLs1bfaVgJ7ky
CZu/bllqQK5KgsbFLo0B5Nok7Lo8eWXzROo/CR1LOadOkFuS0KqXujOW3JaE
/rNf22widySBnzkqexq5Kwk9Ta6M7EmWS8bMv57NjyZQ/8nQ7Sx7fZSslIxl
E3X1IsmqyajX8a60Imskw2X1EL4OWTsZ+3YWHOhJ1k2Gdr97Pxq0qP9klG8f
k3KcjGQMM9TdEUc2TkYf1b3BtmSzZDh09q7VJ1snQzFRzlGRbJ+M9vFTF7SO
p/6ToVCsua6C7JWM3cdj9gnIQclIXf1ppgeZk4zCBT3kVpC5yQhp2DRgLJmX
jA+Dsi26NKn/ZBg7bG24T85LxpxvJtlHyQXJeLirjzCWXJKMe+pTa7aSy5Ph
Xm+3dD65MhlHei7/pEyuSobJwcjHn8ZR/8novebsz9vkhmSEDeVvOERuSUbg
keJ3keS2ZHxbU15uS+6Qft+rlpfmkbuSsXDn1L/DyXIp0BvW6vdFg/pPwcp5
k8bfIyulIOhurkIRWTUF10w/ayWQNVJgee1OoCNZOwUFFY/ljMi6KahYW3lp
HNkgBTMHzyz9N5b6T0HE+EfPnpGNUzB2ms3CCrJZCs6t97onJlunYPOiSmEw
2T4FkhG/+NZk5xS0JFdXziV7pSC66rXmCHJQCgb4d535Pob6T4HT+RMRj8jc
FGgaXg0uI/NSINZpPigki1KwVK20VyA5LwV1E36kbyQXpCC9dZOFAbkkBUk7
04xGkstTUKO7xvHXaOo/BcdXLC1vJFelQGnsxPkXyLUpEBYUv99DbkhB10pe
NYfcIv0+jzlN28ltKVA+OGfUcnJHCn74OnMnkbtSIAq+O74/WS4VanajP7Sr
U/+psFmg1HqPrJSKNRI7hVNk1VRMDru8SUjWSEXz8i+Pg8naqTB+UBhlS9ZN
RaL7wU1LyQap2HpTYjOBjFS49lmb1I9snIrUcs9XH0ZR/6lY3FDpWke2TsXD
23/VzpDtU/Fp66vOHLJzKi7WzvzNIXulYselfVMcyUHSPHO+Rq8hc1LBPdza
ZyaZm4op7fqnVMi8VBxYdoDbrUb9p2Kcxae4F+S8VLRrPTlWRS5IRdWkcX+K
ySWpsJ7O9cskl6cizPPesDByZSrOcMqfbidXpUKwtfetVeTaVPRxCmrWJTek
ot6iXk2V3JKKP4ZNu/+NpP6l3++ERd835I5UvAn+W1ZD7kqF++O85DKyXBoK
t/2L30NWSMPLgc8L4shKaRg6vfcnT7JqGiy85m7eSNZIg1XzgndLyNppqG5q
2KNN1k1Dw5SHgUPIBmng/PfD75cq9Z+Gsb4Kwpdk4zQ8Lqx5Wk02S4NC0dBl
ZWTrNFz+LKnZS7ZPwxzTObsTyM5pmP/usKkv2SsNp4zOG9qSg9IwWG/+ppVk
ThpuNH7kzyRz03Dn0oH2UWReGhRLxrv0IYvS8O7+vL6fR1D/aTibe+JGI7kg
DfOarQ7fIJekYURJZ8EJcnkaXCM335GQK9OgN2T9IC65Kg3Nnke8fcm1abj2
c1qnHbkhDQX2x0SryS1pwL7OLXPIbWko6/twsSa5Iw1TpqstHUTukn6/7ozt
v1Sofx7iDg058Josz4NB8faeD8gKPCS2WHEukRV5MLO6qF5EVuIh3NflsYis
zMOp19olsWRVHq4W3D3kQ1bnYVm39vmtZA0elD0UP6wla/Hw8d6qhfPJ2jx8
XnqqYBJZh4dp2qP0hpN1eZgzw7KhJ1mfh5OrZ+Z0DKffGw+vS2NDmskLeVj7
USugmgwexlx4kXKObCS9XyfjcgHZmAf91P5DsshrpZ/nPzoslmzGQ98LeT39
yJY8LOW45G8nW/PgP9ZkmznZhgerRePmgWzPw9+L56fOIDvwEH3ni8EYsjMP
gjsS+4Fkdx4UXXj7u5Xp980DLzX/73uyHw8TnUr8GslBPNTZJsnfIYfxMGP0
wOJzZI7089IGeheSY3jo3+RgIiZzeZjt9t4wkZzMQ/5/weYhZB4Pappvg1zJ
Ah72rx16djNZxIPOxZoha8gSHmYpdUUtIOfxsEnVWVGHnC/9Pm1dx9TJBTxo
Vcc4DSQX8ZCw9rXB32G0Lx7qp3aN+0Qu5eGLY6ZmC7mchzv62fPvkyt4aO39
3OUKuVLaX4xhySnyNR5e8fcOPEiu4uHy6rpIIbmah+E9zyhyybXSvSybUhxM
rudB4b6Coxu5gYeMgzP0bclNPFz8HKq6jtzCQ4f6naFLya08VF77pTmL3MZD
VkWb8QRyOw8OA31jRpA7eDDqDHzYj/xNuo83Dxd0D6W987A30e3MR3I3Dybn
Rxj/R5bjo5Z79sMDsjwf6+boFtwgK/Axa/6WwLNkRT7qF6ltKSIr8TFltInF
XrIyH7tfP9iaTlblY8TTVE4sWZ2Pby52p4PIGnz4zRv/142sxceg0Rc3byVr
89FTTenOerIOHwMdf5muIOvyMdrJ7vU8sj4fvU+N5k8jG0i//2C1dePIC/mw
95qtMZwMPkx/mcv3IxvxEfDP/Hf3ENo/HzfkVHt/Jq/lY/2xuHGvyGbS7/uC
Y/aEbMlH/JG3/Ltkaz6yFuS/uky24WPCn4w1ZWR7Pp5ESK4Wkh34eBi5z2Qv
2Vn6fj7Evc0gu/Pxr0E3i0v24sMjLtpqN9mPD7UdOyb5kIOk36fv6X5O5DA+
hsy1/bOFzOHj9HP0NCfHSPOOXK66gszl4/ikdUsWkJP5KPE3CtQl8/jIzu5f
OYEs4CNlffzIUWQRH5XcvGglsoSPuSYL//Ym5/ER9wQJv5Vo/3zw0gRan8kF
fKz9Obr2NbmIj6iqq0lN5BI+kh+5b6wjl/IxRktuVhW5nA+5Jw5jLpIr+Hi0
LGpkKbmSjxdPlmgVkq/xUTUndnEeuUq6B/X5zkJyNR8TfVbsSybX8lG8PP1t
FLmej9JbvZcGkxv4MLRKOLyL3MTHVufeox3JLXzc37d9nw25lY/2qgR9C3Kb
9PdWtePRKnI7HxeKn8SB3MHH9eL65XPJ3/g4MmbxsOnkLun+gv591CJ38/F1
Y88no8hy6dAM170/lCyfDrO7vo/7kRXSUbG67L0cWTEdvca8GNg1mPafjje8
/xZ9IiunY+TgvaGvyarpUJjY++Yzsno6CmL+jn1I1kjH4t/+cdVkrXTMCLX6
dZWsnY7bKkmh58k66Rja41+/U2TddPBScg8WkvXToaa73nQ/2SAd+WEK8mLy
wnQoTSq6wScjHd96ThYmkI3S4dPLzSeSbJwOuQV2W4LJa9Mxt/GjmTfZLB2H
9PtZuJAt07G3LHvbNrJ1Ovp+Sg7bRLZJh3bivQPmZPt07F5v+ngV2SEd8brf
VQzJzunImVK6fT7ZPR1nHPzP6ZG90mGqMWnMVLJfOjQqylLGk4Ok95cO6adO
DkvH3bwJPGUyJx3dc1s0B5Jj0nFqzYzLvcncdATelnP7O4j2L+3zkqHGDzJP
+j7MXrZ8IgvScbqytqiNLErHe8+f0f+RJemoqV/j+JScl44T8WUWD8j50t+j
gfbaanJBOkpPpK27Ti5KR/PTRtuL5JJ0VJf+DjhDLk2HwZZmcQm5PB1L5H1v
HSFXpGOO3JGeB8iV6Yg5u2uFhHwtHUGlZYJMcpX0faZ5fEglV0u/X48YMy65
Nh3pjW8vRJLr03FHIW12KLkhHSuTd5zxIzelIzRq4zJPcks6CjW2PHEit6bj
Sqld8DZym/T9Hlw/fgu5PR2PvSY9tiR3SM8X3xWYkr+l4+bAOTbG5K50zNxg
Ps2Q3C3td4eSwkKyXAbKZji0zybLZ0Dz5qKnM8gKGdBfl3p/MlkxAzbyK+vG
k5UyMHL+pqbRZOUMPNxc9mkEWTUDF9+sUxxKVs/A4aAReopkjQy8OP/Xvg9Z
KwPqAT9EcmTtDCyI+vrk10DafwYW328d30nWzYCK64WAT2T9DMS47Kp7SzbI
wK8eH+a0khdmIChUO7+ZjAy4zlJWe0I2kp6X7Bc9IBtn4MDiG2NryGszUFzm
fbyKbJYB77KslVfJlhkIl5/adoFsnYFBYWP45WSbDLQo7jQ8RbaXfv/zn38f
IztI3+feMxcKyM4ZCHh1JP4A2T0DV2rOb9pD9pI+P94yK5vsl4FHnwaoCMhB
GagZMFMujRyWgbr0ZV8SyJwMXJ00tz2GHJOBe5x/HyLI3AxYOvF+hJCTpX2e
eaYQQOZlwHNb4zhvsiADYsfdhu5kUQZmNp1xdSJLMnD+bbh4OzkvA0tu3bhv
S87/3+8vWmkTuSADQw0LrSzJRRloLpyev45ckgHHmN4/V5NLpe9jx/gNK8jl
GSj6GFa+lFyRAbvmPuMXkSulfXWfFhiQr2UgTCtioD65KgPTlm1MmUGulvZv
NUt5Krk2A2s9FfZPJNdnwKnwzhxNckMGrBf61I0mN2VgveNnv5HklgyYhy4e
M5zcmoGuZtMaJXKb9PfaWzVWkdyegVDfNEMFckcGel0s7CNP/paBjYlb7/9T
pP1n4HXKgf2/yd0ZmJ7qHvKDLCfAfvsS669keQGE7xwWfSIrCDBuHEf7PVlR
gD79uka+ISsJIC67MuQlWVmAEyaPBj8nqwqwu8dk5UayugAc5RNjHpM1BHBt
cJjxgKwlgGLx/BX3yNoCzOk9eccdso4Ah2wmxt0k6wrQsXTy8atkfQEczLWb
L5ENBOiarTasgrxQgNlHOk3KyRBAzfdEainZSID+rkYPS8jGApzyOTjuGHmt
AL8i7vgeIZsJ8CL92J2DZEsBgs4ZTt5Pthbg4rCo5D1kGwH4t7Z3isn20vet
3LQji+wgwKQFrx5nkJ0FmMv3N+eR3QVYERRTm0z2EsBwa78NCWQ/AUKu/G6O
JQcJED3VwjOKHCaA9sy+vSLIHAHWBw7ODSXHCPC9eMfCIDJXgH+Zv1v8yMkC
zPtRk+hN5gmAwofzPMkCaZ8ZfT+6kkUCnDxgc9iJLJH211C904GcJ4DFQrPJ
28j5Aui+av5sSy4QYPB3r0ubyUUCyO/5y99ILhFggyrHxZJcKoBz0Yfl5uRy
AYqOLZlkSq4QIDHUc+AacqUAZpE+XSvJ1wTQnGPUZkSuEuClelPTUnK1AFrX
9B4tJtcKoHwD9QvI9dL8VX8fGZAbBLAO29k8m9wkgN8ej3d65BYBjnwf/HsG
uVWACdbLlaaR2wQw3tdnyhRyu/T3c36t8SRyhwApOUpuWuRvAlRhTfo4tn8B
yk53XhjD9i9A4eB+H0ex/Wfiome45ki2/0zc+GO6RYXtPxOLv/iKhrH9Z2Jh
8usnSmz/mdiskjd2ENt/Jo6+ynYZwPaficOb7p5RYPvPhHrTrP592P4zofHf
DftebP+Z6H4dcV6O7T8TmgHWan8H0P4zoTpu9e7fZN1MuMWYtnaR9TOxd8XW
dd/JBtLPVw24+JW8MBO6p5JnfiYjE08bJQUfyUaZaN2aN76dbJyJ8yr8/W/J
azPh/J/zhDdks0xwCscVtZItM6HieHrOC7J1Jo4MGXP9OdkmE2qlGzY+I9tn
QmRr9eEp2SETwklq8Q1k50yc08/RekR2z8T9kgfXH5C9MlFRe8H1PtkvEy51
FsPukYOk/XanXaomh2Uida/7rttkTiZShrVqVpFjMrHoXMeT62RuJl7/SRZc
JSdnItb81PrLZJ7083XtlC+RBZmoGct9UkEWZSL66NT958iSTExxWeZZTs6T
vr/vtxaVkfOl7+vnWaVSckGm9O+fQW9OkIsycXz85crj5JJMbKq8m3uMXJoJ
y4vTw4+Sy6W/p/bmbUfIFZm4Nv6J8WFyZSamGqrOOki+loniGVkaB8hV0vfb
aDZkH7la+vtehN57ybWZKLC075aQ66XnJxV9F5MbMhF2fcw3EblJ+j6MTn0T
klsy0XzFoUtAbs3EMsfp/9LJbdLvv2VAPz65PROPG74PTyN3SPc0sn1CCvmb
9H3avzZIIndlYtSvFtMEcncmthg8doonywnxy+9adCxZXogvSvn7o8kKQvj4
eV+LJCsKcX+Q9tsIspIQsVZXlcLJykKo3lq8IIysKoTa+0znELK61MbXREFk
DSGEPtfvBJC1hPjZK7OHP1lbCK5k+nxftn8hrF6m+Huz/QuxLK741C62fyHa
5iV/82D7F4J/VtPAne1fiFk3PcJd2f6F2DrV5aYz278Q804rDXNi+xfCc779
tp1s/0JMybI4uYPtX4iBxa97b2f7F2Kc83Abe7Z/IWpLG0vt2P6FaEqYrWTL
9i/E+pdjPLew/QsRdTWjZhPbvxDf9Xgzrdn+hXCAUpYV278QRXJK/yzZ/oWo
Sk1ysWD7F+LqgIhH5mz/Qpzc83q5Gdu/EIV+F8+Ysv0Lcaayp44J27/0+58/
vn8N278QdfmXR61m+xfCq1I/y5jtX/p+N/UevpLtXwjXSzMyl7P9C6G1qmSE
Edu/EBPWR0sM2f6FeL7g4PilbP/S8x5Djy1h+xciyOKmwWK2fyFM7StvLGT7
F+LCgF9WC9j+hVB54PV2Htu/EJrzxoUbsP0LMfpG3+Fz2f6FONJ3XPFstn8h
bvFcVumz/Qvx6Oez13ps/9Lv0xISN5PtX4i9bxZq67L9S5+f0aiezvYvhOMf
TZ9pbP9CdLtBTYftX4iOc/7XprD9CzHi8CWvyWz/Qth9URurzfYvzbsj5t5E
tn8h9G92RU5g+xfi8ge/OVps/0JsOtbZrsn2n4XmlsCD49j+szDKuWurBtt/
Fson+amPZfvPgkG/tqej2f6z0P7LLEed7T8Lnz4dtR3F9p8F9ZbOcWps/1no
VzW1TZXtPwv/ClaXjGD7z8IX7roQFbb/LAT4zF0xnO0/C1f8/g1TZvvPwt4D
+S+Hsv1nYccIrdND2P6l36c9hKvE9p+FfcsP2Q5m+8/C+pUH9Aex/Wdhrfqu
gQPZ/rOw4muftgFs/1nY9M/pWn+2/yz8CUzb34/tPwty2SFRCmz/WeDsn+jQ
l+0/C68aeCv7sP1n4UlMmU5vtv8sLP0qGCbP9i993/6Tu3uy/Uvfn7336x5s
/1nQGuhaJ8f2n4WxT5Uq//Wn/WfhsPaO43/JYVmIsrPL+0PmSL/fq3/p3eSY
LIRNXR7/m8zNguX+qbt/kZOlv5dLJX4/ybwstP2579FFFmRh+tNk5x9kURY2
Pmp2+E6WZOF94PXtneS8LJgaL97+jZyfhcr6FTu+kguyYFLctPMLuSgLNS5/
XD6TS7LQsvfQrg5yqdTtDwM+kcuz0NrBjfhIrshC2boLCR/IlVm4W+KV2U6+
lgXjS3n735OrsvBu8poT78jVWRh2wOPyW3Kt9PNaej9oI9dnYYtkyOs35IYs
qGSk/npNbpK+79gQJeaWLJyc+2DSK3KrtH9vIVrJbVmY9+fy5pfk9iyMKLQI
eEHukO5h1aqM/8jfshB3Iu9EC7lL+n3Pbbz/nNydBa8l7l+ayXIidGs0KTPL
i+Cy9KDBM7KCCCfirts2kRVFGPF0fkwjWUmE0dq9ip6SlUWItVd/+ISsKsKK
gJh/DWR1Ebhb501l1hDh4PB51o/JWiKMyoyMe0TWFiH5mVLZQ7KOCOc/t76u
J+uKEPX4tyqzvgh1WRZrH5ANRDi6+B2njrxQBNXGC2X3yRBBJ6L6Qy3ZSIRf
S5QnMhuLkDE7Y+s98loR5EJXimvIZiJg+oxHd8mWIiz0Mh7GbC1CjQPfvJps
I8JJPQX+HbK9CAm9jt6/TXYQobpX0DBmZ2me7R5Wt8juIlxdnyCuInuJIFK4
/fwm2U8E5YppE5mDRLh2+KTHDbZ/EToVNpZdZ/sX4dTYkXLMMdI/P/3H6mts
/yIcCv0kvMr2L0KcqVzrFbZ/EZZ8maTHLBBhY6lD5GW2fxF+tJber2T7F+H9
I5XxzHki5Dzn+l9i+xehz8Z+ty6y/YtwJUs4mrlI+nl/p/teYPuX3tdee6uC
7V+EMVdCxjGXizDw1ZSQ82z/IuyseP7gHNu/CK9PZE1nvibCjZnmiWfZ/kUo
Lez/ppztX9pnyhUj5loR8kwDD5xh+xdh3I5JvZgbRChadn9HGdu/9Pfj5nv9
NNu/CAusFLWZW0WojxEnlbL9S99PkHrHKbZ/6fc5zdvA3CEC/0rn+ZNs/yJ8
mbR6PHOXCM1eyUkn2P5FyJ9y/lsJ23826lvr7Zjls7FgZsOt42z/2Wg5cHU2
s2I25B9k7i9m+8/GyI0mSszK2bh2uy38GNu/9PNvO34sYvvPhuH363bMGtmY
+VG+9ijbfzZebNA0ZNbORnmd+ulCtv9s6Cl+1WbWzUbb0QO5R9j+sxFnO20Y
s0E2qmtSEwrY/rORePyGHDOyITrxIOgw2382Grmlnw+x/Wdj4XsnN+a12TjE
a391kO0/G71mLd3GbJmN+akOz/LZ/rOhY79hM7NNNoqdhzYcYPvPBtdFbMXs
kA3/ie0P97P9Z0NtZx8rZvds9P7w5tE+tn/p58WnWTP7ZWOXXPfTPLb/bERp
6dgxh2Wj59UxL/ay/Uvfd1GdI3NMNjpKV7TvYfvPRs3xYB/m5Gx89nX9mcv2
n409T0ZEMguy8eocpx+zKBv7vx5Il7D9ZyNwG0edOU/az0vlwzls/9m4s8Ve
j7kgG5uLtl0Us/1nY8y5EWuYS7Lh5xbZkM32nw2fglxH5nLp73ezW6eI7T8b
Bp5vY5grs5F/T2U487Vs/PL4cjCL7V/6+5sXOpe5Oht9JpTcErL9Z+PYeJ4N
c3021KeqdWSy/WfDTs8khrkpG6P1tEcyt2RDolVYLGD7z0ZZ7zoj5rZsPKvb
05jB9p+N4UmDfZk7svFl+vgBzN+yIaxsOJDO9i/9fSybsYi5Oxu+FyY85rP9
i7FP/7w3s7wYYSc+KjIriFG16FIBj+1fjFutU5czK4mBU7NepLH9i+Fy5mEE
s6oY3XJDxjCrizF+X2tFKtu/GOGF62yYtcQYO9O8O4XtXwzu6jYJs44YhwYq
L2bWFaM+/cHzZLZ/MR59nRDFbCD1mv4TmBeKsf1MRFUS278Ybpax7sxGYhga
qg1hNhZDuG9RWSLbvxi+go9bmM3EWLxYpyezpRilVzsLEtj+xXizerUZs40Y
i35rd3HZ/sXY9YeXx+wgRkxo5CpmZzFq835+iWf7F+NbdpeE2UuMJ4LdK5n9
xCiujP8Sx/YvRruJyh7mMDHWemqvZuZI+7S88D2W7V8Myez6A8xcMZascDdn
ThZj54WYfzFs/2L8rlMvZhaIMalyli2zSAyjS1WKzBIx/hvQWBHN9i/GpRcu
Hsz5YtRE+o1hLhBjuvave1Fs/1Kr/IpkLhFjWYqvPnOpGANrd76JZPsXw1Kz
VsxcIYb8rROmzJVi6PTv34v5mhh/dRrOcNj+xbgTPMqDuVp6fv4DTeZaMfTL
/zZEsP1LnyM3jblBjFljilcwN4khytP9G872L4aGilYZc6sYd2viPZnbxDg5
assk5nYxvpjmtuxm+xej8ryJmPmbGDZlbpbMXWIMFXwfxNwtxtyjH26Fsf3n
QNvCLJZZPgcmraOXMivkYFD5hj+hbP85eKL94yyzUg5Gp/cIZFbOwWozP31m
1RzcqzT9EsL2n4MRhrwSZo0cJM0y2MWslYPUzuXTmbVzEPK2/EMw238O8rx5
x5h1pfd9vuPBrJ+DU9Wu05kNctDfxf1TENt/Dnbp1JYwIwdfdmf6MBvlgH/9
vD6zcQ7muBv+CGT7z0F5o/Y5ZrMcNIR77ma2zMGiy0OXMlvnIGjw8N7MNjmQ
e+x3K4DtPwfT42amMjvkAMmrLZidc2C56ZIqs3sOXOzSmv3Z/nNgN/BcPrNf
Dt43LHZjDspBof5oPeawHChmWv70Y/vPge2u1krmmBxcnlfNZebmYJbbAHPm
5BxEhe4byczLgcXLlBe+bP85UFevPcosysGkPCd/ZkkOkt9ZLGHOy4F+oKAf
c34OHl7Rrvdh+5f2s1ppL3OR9H2nrHZlLpH+Hvo/ns1cmgOdpad7MJfnYPzJ
1rvebP85+NrsIGauzEHdqtlOzNek/fpv0GeuyoH962s9mKtzsFIj+p4X27/0
/Rak5TLX5yCu9zs35oYcCC7w5zM3SfdlHdePuSUHL21vNuxi+8/Bio2WBcxt
0vdZoxPE3J6DG2vNjJk7crDF7qIq87ccHE4NeOvJ9i/9fbkGnWPuzsHE8KtJ
zHISBFtvtGWWl+By/KwZzAoSrM7Z2INZUYIh468+8GD7l+Dicf9DzMoSFNZ5
BjOrSvB4dPFaZnUJvo+fpcGsIYF90J+v7mz/Eow4rljFrC3BTRt7CbOOBFdU
uryYdSXo6ftgObO+BFoKX9SYDSRw8bDocGP7l+DM/B/XmSGBUOFZDrORBNO8
5H2YjSVYOcDDmHmt9H34qYxlNpNI/36U++7K9i/BLfUpd5mtJdAWZOQz20gw
d9XCMGZ7CTyejLdkdpDg6YtVOszOEkyQL5ZndpcgrWndMxe2fwk+DZhRxuwn
QYnemjTmIAkefj7gzBwmwZd3BobMHAlmVvZTZ46RwERZ5bsz278EvETbWuZk
6fe78byQmSdBpockllkgQcX4DHtmkQQNqVcXMEsk+Gc5bQRzngR16rVfnNj+
JeCkHK1hLpD+vkwvFTIXSVCjMCCeuUSCEIfUHcylEgwbsArM5RJ4H5o/mrlC
gs6W7b8c2f4liNp5+THzNen9zzecZq6SoPnX2Azmagn6O4z1Zq6V4MdNi3XM
9RKo1ldMY26QYPuczYrMTdLfU+7U9zvZ/qXv64zubeZWCXRnuxxhbpNAcL2e
y9wuwfqRvs7MHRKY/7fMmPmbNF/NCm3mLglGCUIVmLslUHv5X5sD238urngG
32KWz8Xmd0sLmRVykd9vQRKzYi4echzcmZVykSN/0YRZORcjVq+cwayai5Y+
ckOY1XPR4/ObLzvY/nPRdfFvPbNWLkonGZ1h1s5F9osz2cw6uQg5vCmMWVd6
//TJW5n1c3Fcd6Ihs0EunjqaTWBemIujiYcVmJGL8VZT27ez/efiWHTjPWbj
XGjWnDnFvDYXNzouZTGb5cL48NdQZkvp+zy23p7ZOhdnKpuMmG1yoZzLn8xs
n4sZct6DmB1yce1wyNdtbP/S92P+fz3TbUzVZRgGcDepUNSAdGC8aPPoUI8O
gTYMhEsxPFM8wywEFIIBTfJwICLTwgbtLIFYngzCgOf+SxDSUCSlzYKTEHwA
hCJeFjkwK0E20QjYQiLt35fr4297dj/P/Vy7GoZpi0KMw+U7Okvhh7qz1XSO
ft/ArkL6hELPv16ZdK6C8a7PK3Senne0KYS2KYTOlz9HFyh41q5yposVyldd
e5DE/uvzl74/RJcoPGt6s4U+p2C2f1hNVyqU1HYX0ecVjpv9s+kahV/2tcTR
dQpPplh30hcVKmMjN9KNev5/RbjRTQqJM689fJX918+vu/wb3aKQZvLuplsV
DH4NV+gOBa0wtYLuVJgNDLfRPfr+D3Zk0H0KSflJMfSggqWpNpweVgiJdt1I
jyhU+Sh3+rZC91jUQiL7rxCYvWacnlC4Uryyj55UsD7e/C09pTBWklZDzypM
eLR9RM8plB0MO0kvKKQ/M5pCLxKsX6fMtJPgjvm97bSzYEVKnoFeJkg0Vj9N
uwpG3x6fT2D/BX+47x2nPQWrb/T+RHsLjlvfcNBrBWE3gr6kDYLFjR6ltJ+g
+t7qfNoo2Ls/JIP2F2TVvBtHBwmGW2++SAcL7NmxAXSoYKpw1peGQP3c4ELv
FtiMp+eOsP+Cm3GnxugowZptH/fT0QIv2/fX6Zf1/zC4XaJjBY6x3HL6iCDu
sycK6CRBmXv9W3SqoMqQkUIfFdz7fN8B2iLYlBwZTmcJ4gMTttA5gpb7Z7zo
E4KB1FtL6FzB0QzT3GH2X/DBSO84bROcOm0dogv0fSI2ddDFgnfuLrpK2/V5
pukqukTwKPSRnT4n6K8w5NGV+vtC0jLp84KhmeuJdI0gpyLITNcJti5t30Ff
FIx4HNtCN+r5Vhp96CY9z6ynltPXBKWWfxbi2X/B7nTn+3Sr4OvwraN0h2Bb
l6WX7hS88Gu7g+4RnD0c2ED3CYI8m4UeFBz6M/4MPSw41uyeR48IfA/9nkXf
FsSormT6jiAgvfMlekKw/NNbEfSk4ORjl+fpKcHO/OgN9Kzg9b/rPeg5gX+Y
7xJ6QeAUcGE+jv3XUHo5cpJ20tD+ycIo7azhQnPnj/QyDXan+jbaVcPiqOqr
9EoNjsyvvqA9NVzaP1RGe2uYa19RRK/V8LAxIZc2aAibabPSfhqK0kOSaaOG
gemug7S/hghrRiQdpCG4ef12OljDrm+mN9OhGgymQV8aGvr3dLv97/8AaDQ5
LQ==
      "]]}}, {}},
  AspectRatio->NCache[GoldenRatio^(-1), 0.6180339887498948],
  Axes->True,
  AxesOrigin->{0, 0},
  Frame->True,
  FrameLabel->{None, None},
  ImageSize->{271.1484375, Automatic},
  Method->{},
  PlotRange->{All, {0, 1}},
  PlotRangeClipping->True,
  PlotRangePadding->{Automatic, Automatic}]], "Output",
 CellChangeTimes->{
  3.585235697505638*^9, 3.5852357338194237`*^9, {3.585236167411653*^9, 
   3.585236174078334*^9}, 3.585236455607432*^9, 3.585236715785742*^9, 
   3.585237046847129*^9, 3.585237180225974*^9, 3.585237332323001*^9, 
   3.585331786945395*^9},ExpressionUUID->"a2b10244-4fad-4b0c-9626-\
98451fefef56"]
}, Open  ]]
}, Closed]]
}, Open  ]]
},
WindowSize->{891, 939},
WindowMargins->{{18, Automatic}, {Automatic, 20}},
PrivateNotebookOptions->{"VersionedStylesheet"->{"Default.nb"[8.] -> False}},
ShowSelection->True,
FrontEndVersion->"11.1 for Mac OS X x86 (32-bit, 64-bit Kernel) (April 18, \
2017)",
StyleDefinitions->Notebook[{
   Cell[
    StyleData[StyleDefinitions -> "Default.nb"]]}, Visible -> False, 
  FrontEndVersion -> 
  "11.1 for Mac OS X x86 (32-bit, 64-bit Kernel) (April 18, 2017)", 
  StyleDefinitions -> "PrivateStylesheetFormatting.nb"]
]
(* End of Notebook Content *)

(* Internal cache information *)
(*CellTagsOutline
CellTagsIndex->{}
*)
(*CellTagsIndex
CellTagsIndex->{}
*)
(*NotebookFileOutline
Notebook[{
Cell[557, 20, 499, 9, 49, "Text", "ExpressionUUID" -> \
"24f30e52-9cce-476d-806b-e630a02f5f66"],
Cell[CellGroupData[{
Cell[1081, 33, 171, 3, 64, "Section", "ExpressionUUID" -> \
"5326c533-f000-48af-84fa-944b51531055"],
Cell[CellGroupData[{
Cell[1277, 40, 240, 4, 44, "Subsection", "ExpressionUUID" -> \
"64500114-e827-4970-abf0-b1e672918278"],
Cell[1520, 46, 2541, 64, 167, "Input", "ExpressionUUID" -> \
"8f1f2abe-1076-48c9-920a-3a12bd642c88"],
Cell[4064, 112, 3367, 77, 288, "Input", "ExpressionUUID" -> \
"41df7e5c-c612-4364-9695-8ff3307ead83"],
Cell[7434, 191, 1840, 47, 159, "Input", "ExpressionUUID" -> \
"7835206e-a36f-4586-be5f-629203298d8f"],
Cell[9277, 240, 6062, 143, 533, "Input", "ExpressionUUID" -> \
"c58f2c58-c977-416e-8708-31baac7b5f27"],
Cell[15342, 385, 2246, 47, 243, "Input", "ExpressionUUID" -> \
"d7acaab7-e44d-402a-b4f1-81d95cf108e4"],
Cell[17591, 434, 2010, 42, 222, "Input", "ExpressionUUID" -> \
"8ff15a31-27b6-4230-af83-b1604403b0b9"],
Cell[19604, 478, 2292, 48, 243, "Input", "ExpressionUUID" -> \
"08cbbd44-a787-4191-9174-2f2ebeaed99b"],
Cell[21899, 528, 2697, 57, 192, "Input", "ExpressionUUID" -> \
"ccb86488-91c6-4248-bd75-d9db21847213"],
Cell[24599, 587, 337, 8, 32, "Input", "ExpressionUUID" -> \
"68dc1dfc-1fa1-46d1-90b9-7790d38f44a2"],
Cell[24939, 597, 2645, 55, 192, "Input", "ExpressionUUID" -> \
"5c7f55da-ee57-4c38-b588-b04da067f1db"],
Cell[27587, 654, 347, 8, 32, "Input", "ExpressionUUID" -> \
"ae834c16-12ec-4dea-ad58-9363783ef99b"],
Cell[27937, 664, 2409, 47, 165, "Input", "ExpressionUUID" -> \
"46d1440c-851d-4d2a-8491-40b4b1503bba"],
Cell[30349, 713, 2373, 46, 165, "Input", "ExpressionUUID" -> \
"b70a9a69-c191-4213-9c81-3d353fdc999c"],
Cell[32725, 761, 5073, 131, 502, "Input", "ExpressionUUID" -> \
"b73b71a5-830e-467e-aa29-f72a1c24e19e"],
Cell[37801, 894, 6500, 168, 570, "Input", "ExpressionUUID" -> \
"df42ba40-3f3f-4abc-af06-1436a0c657d1"],
Cell[44304, 1064, 385, 10, 32, "Input", "ExpressionUUID" -> \
"8426f922-4d36-4d39-a974-b4a09318e445"],
Cell[44692, 1076, 5470, 140, 544, "Input", "ExpressionUUID" -> \
"8160796f-ab53-4bd3-8a67-31181fc6b7e7"],
Cell[50165, 1218, 825, 22, 96, "Input", "ExpressionUUID" -> \
"8717c944-ece9-40f0-ac9b-7ad9672cfbfe"]
}, Open  ]],
Cell[CellGroupData[{
Cell[51027, 1245, 285, 4, 44, "Subsection", "ExpressionUUID" -> \
"827d02ac-ddaa-471c-bba6-fbc0dca0bd44"],
Cell[51315, 1251, 1962, 44, 80, "Input", "ExpressionUUID" -> \
"1658f488-923d-420e-a288-b69cf15b3cdf"],
Cell[53280, 1297, 1468, 41, 114, "Input", "ExpressionUUID" -> \
"cf2485b8-46c4-41bc-9b01-95ed9fa6885a"],
Cell[54751, 1340, 1558, 34, 182, "Input", "ExpressionUUID" -> \
"29efa46a-6df1-468a-b58d-d38a1d013121"],
Cell[56312, 1376, 356, 8, 28, "Input", "ExpressionUUID" -> \
"424d987f-ff5c-4717-bdd3-53f64004d71a"],
Cell[56671, 1386, 2579, 53, 135, "Input", "ExpressionUUID" -> \
"3b2e2c73-1368-4f77-bf57-594436c4b80c"],
Cell[59253, 1441, 337, 8, 28, "Input", "ExpressionUUID" -> \
"62a9672b-4af5-434d-9f36-6df70422499c"],
Cell[59593, 1451, 2689, 54, 139, "Input", "ExpressionUUID" -> \
"53cdafa1-44e5-40dd-844c-257922bc5c74"],
Cell[62285, 1507, 347, 8, 28, "Input", "ExpressionUUID" -> \
"ea40aa14-cd02-43f4-ac07-6e3509a6d0c0"],
Cell[62635, 1517, 2495, 46, 80, "Input", "ExpressionUUID" -> \
"ce120076-2c1a-401f-bb59-9a224926bae0"],
Cell[65133, 1565, 398, 9, 28, "Input", "ExpressionUUID" -> \
"2b6aa958-f9b2-420e-8161-ea75f8da3b38"],
Cell[65534, 1576, 2556, 48, 80, "Input", "ExpressionUUID" -> \
"e691d937-8386-43cd-b37a-1795357fcb94"],
Cell[68093, 1626, 320, 8, 28, "Input", "ExpressionUUID" -> \
"58b9222e-5cf0-42f8-9a27-35b5c7671752"],
Cell[68416, 1636, 157, 3, 30, "Text", "ExpressionUUID" -> \
"68f294c3-3b93-4fd3-978b-56ca85e5d297"],
Cell[68576, 1641, 5803, 159, 442, "Input", "ExpressionUUID" -> \
"19a8b316-5d50-415c-a87d-7ab81c8a554f"]
}, Closed]],
Cell[CellGroupData[{
Cell[74416, 1805, 167, 3, 36, "Subsection", "ExpressionUUID" -> \
"bd0907dc-a04c-4799-b493-8119b54b7a50"],
Cell[CellGroupData[{
Cell[74608, 1812, 265, 4, 35, "Subsubsection", "ExpressionUUID" -> \
"60f1de10-9e30-4763-8d78-d5fcac87e7b0"],
Cell[74876, 1818, 4419, 65, 96, "Input", "ExpressionUUID" -> \
"b52cf9bd-cf73-4966-acdf-e9f997f72b78"],
Cell[79298, 1885, 1448, 35, 54, "Input", "ExpressionUUID" -> \
"66c89e51-7bc7-4b2b-8f78-367503c5f108"],
Cell[80749, 1922, 1275, 33, 54, "Input", "ExpressionUUID" -> \
"66634f47-54b8-409f-a1ee-d37795d10f16"],
Cell[82027, 1957, 1474, 35, 54, "Input", "ExpressionUUID" -> \
"ca7ad59a-ff36-43ea-bbe0-41e250b2bd5a"],
Cell[83504, 1994, 1304, 33, 54, "Input", "ExpressionUUID" -> \
"5d7cd61f-a97c-4673-9e41-719310b19735"],
Cell[CellGroupData[{
Cell[84833, 2031, 4223, 102, 201, "Input", "ExpressionUUID" -> \
"5bfab1b6-5c4d-41a4-a7c4-5692f1f7ba19"],
Cell[89059, 2135, 11240, 198, 195, "Output", "ExpressionUUID" -> \
"2f446a33-26e7-45aa-93b5-600fb410ec3d"]
}, Open  ]],
Cell[100314, 2336, 319, 7, 49, "Text", "ExpressionUUID" -> \
"0704e8d3-a34f-4438-8143-fa5768c87ab3"]
}, Open  ]],
Cell[CellGroupData[{
Cell[100670, 2348, 335, 5, 35, "Subsubsection", "ExpressionUUID" -> \
"8189ba04-98fe-497d-a680-9ad4a92804b0"],
Cell[101008, 2355, 2308, 37, 80, "Input", "ExpressionUUID" -> \
"e6be5edc-274f-4b89-bd7f-9bad61b9c9ec"],
Cell[103319, 2394, 1897, 41, 63, "Input", "ExpressionUUID" -> \
"a725f127-16a0-4e43-8573-4b5264eef353"],
Cell[105219, 2437, 1618, 37, 63, "Input", "ExpressionUUID" -> \
"584ebeec-2dfe-4d08-891a-cd3c6a6b2f28"],
Cell[106840, 2476, 1839, 40, 63, "Input", "ExpressionUUID" -> \
"be4b88b4-c0e5-4119-a6bb-ef49c107e1aa"],
Cell[108682, 2518, 1618, 37, 63, "Input", "ExpressionUUID" -> \
"f0cf2b26-a42a-422a-b293-b2f3bc2c3bd9"],
Cell[CellGroupData[{
Cell[110325, 2559, 3234, 79, 156, "Input", "ExpressionUUID" -> \
"d8be5c1f-964d-4185-86d1-97c48abf0e6b"],
Cell[113562, 2640, 9365, 168, 185, "Output", "ExpressionUUID" -> \
"f7e1a652-d7fb-4703-875b-ecbeeb6c7625"]
}, Open  ]]
}, Closed]],
Cell[CellGroupData[{
Cell[122976, 2814, 298, 5, 29, "Subsubsection", "ExpressionUUID" -> \
"ee4fc4e7-8e32-4b7d-9041-51470a0e5fac"],
Cell[123277, 2821, 1719, 29, 80, "Input", "ExpressionUUID" -> \
"e1380c79-e23e-4ee1-8e7c-c199264a6801"],
Cell[124999, 2852, 2007, 43, 63, "Input", "ExpressionUUID" -> \
"fff7905a-9353-4a1c-8f07-025825185001"],
Cell[127009, 2897, 1848, 41, 63, "Input", "ExpressionUUID" -> \
"497aff22-8a7e-48be-996d-7cf04489b61b"],
Cell[128860, 2940, 1886, 41, 63, "Input", "ExpressionUUID" -> \
"46586d9a-fce3-495a-b06b-13f73ab5b970"],
Cell[130749, 2983, 1655, 38, 63, "Input", "ExpressionUUID" -> \
"588feaab-4286-49f3-a5e4-e846345fb3e3"],
Cell[CellGroupData[{
Cell[132429, 3025, 3979, 94, 148, "Input", "ExpressionUUID" -> \
"d1563451-829a-4dc6-a9f7-afaa8b70fed1"],
Cell[136411, 3121, 4407, 85, 195, "Output", "ExpressionUUID" -> \
"8d7bcb2a-c8a0-4f08-b6e1-896888685c95"]
}, Open  ]]
}, Closed]],
Cell[CellGroupData[{
Cell[140867, 3212, 358, 5, 29, "Subsubsection", "ExpressionUUID" -> \
"5770392b-5e3f-431b-a201-fd0bea1527aa"],
Cell[141228, 3219, 2078, 34, 80, "Input", "ExpressionUUID" -> \
"5b418657-d902-4265-84f3-ab6fce25a5e2"],
Cell[143309, 3255, 1929, 42, 63, "Input", "ExpressionUUID" -> \
"6a9055a2-3977-47bc-ac5d-985839e0efa2"],
Cell[145241, 3299, 1773, 40, 63, "Input", "ExpressionUUID" -> \
"70392d2b-a06d-4779-88a9-cb7b4d645315"],
Cell[147017, 3341, 1827, 40, 63, "Input", "ExpressionUUID" -> \
"b9bcd6e7-fa8d-4762-a1ce-75e8723131ea"],
Cell[148847, 3383, 1604, 37, 63, "Input", "ExpressionUUID" -> \
"505fd0d0-8ebf-489b-bd63-bf772001a0d9"],
Cell[CellGroupData[{
Cell[150476, 3424, 6365, 148, 286, "Input", "ExpressionUUID" -> \
"f6131a05-3a9c-44ee-ad71-9bdbd3feae6e"],
Cell[156844, 3574, 8084, 143, 195, "Output", "ExpressionUUID" -> \
"84442ea4-6641-41b2-86f8-7fef431042ee"]
}, Open  ]]
}, Closed]],
Cell[CellGroupData[{
Cell[164977, 3723, 330, 5, 29, "Subsubsection", "ExpressionUUID" -> \
"0c8f7cdb-8164-4d5c-a7d9-61a0e0df53a0"],
Cell[165310, 3730, 2036, 34, 80, "Input", "ExpressionUUID" -> \
"7060e14b-2f8b-4144-a52e-e300d5cac32e"],
Cell[167349, 3766, 321, 8, 46, "Input", "ExpressionUUID" -> \
"953e8cc9-1a37-4e77-97cc-0bd27ad0569a"],
Cell[CellGroupData[{
Cell[167695, 3778, 784, 14, 28, "Input", "ExpressionUUID" -> \
"0afd7321-98c6-42fe-9243-7bb008931eec"],
Cell[168482, 3794, 1422, 20, 28, "Output", "ExpressionUUID" -> \
"cc88bb0c-a171-48ab-a99f-e8351675db8e"]
}, Open  ]],
Cell[CellGroupData[{
Cell[169941, 3819, 311, 8, 28, "Input", "ExpressionUUID" -> \
"b691308c-e34f-40c5-82c4-c03a080f1c40"],
Cell[170255, 3829, 465, 6, 28, "Output", "ExpressionUUID" -> \
"f967ff65-b33c-486a-848e-b010fef1b585"]
}, Open  ]],
Cell[170735, 3838, 2005, 43, 63, "Input", "ExpressionUUID" -> \
"1d129940-0021-4708-b34c-7229663a52e5"],
Cell[172743, 3883, 1843, 41, 63, "Input", "ExpressionUUID" -> \
"fa8cb106-09b1-451d-b776-9bc67ced66d5"],
Cell[174589, 3926, 1908, 41, 63, "Input", "ExpressionUUID" -> \
"fbc1ff87-ce21-4b98-a2ab-1778b67400a3"],
Cell[176500, 3969, 1675, 38, 63, "Input", "ExpressionUUID" -> \
"57baf606-e631-4699-9b2b-00d093e38b9f"],
Cell[CellGroupData[{
Cell[178200, 4011, 3814, 88, 114, "Input", "ExpressionUUID" -> \
"ce3a43d9-9ab1-475e-a142-0c97643e6e88"],
Cell[182017, 4101, 7423, 129, 195, "Output", "ExpressionUUID" -> \
"380b1713-f771-4bb3-a563-c6940feab6c9"]
}, Open  ]],
Cell[CellGroupData[{
Cell[189477, 4235, 5463, 135, 233, "Input", "ExpressionUUID" -> \
"5e4cec6d-93fa-409b-8ab4-5afb4c6d811f"],
Cell[194943, 4372, 6661, 120, 195, "Output", "ExpressionUUID" -> \
"0b4c4830-2e93-4e8b-8d83-d71a2cc4d4a5"]
}, Open  ]]
}, Closed]]
}, Open  ]],
Cell[CellGroupData[{
Cell[201665, 4499, 301, 4, 44, "Subsection", "ExpressionUUID" -> \
"f50218d2-fde3-4525-bf65-50a02ce51dce"],
Cell[201969, 4505, 560, 16, 114, "Input", "ExpressionUUID" -> \
"58ab90d9-0fe0-4ecb-80e9-7c47f38eeacd"],
Cell[202532, 4523, 1059, 27, 46, "Input", "ExpressionUUID" -> \
"0152f9af-a102-4213-b16d-9448c2d60df2"],
Cell[203594, 4552, 1186, 31, 46, "Input", "ExpressionUUID" -> \
"bdf137e5-5b54-4b0e-9956-2642781441d0"],
Cell[204783, 4585, 1102, 30, 46, "Input", "ExpressionUUID" -> \
"d58c0a65-8f85-48e0-bb09-b8a7e2f719ba"],
Cell[CellGroupData[{
Cell[205910, 4619, 2946, 75, 148, "Input", "ExpressionUUID" -> \
"6b72bb66-0137-46ca-88d8-3f303d576797"],
Cell[208859, 4696, 82504, 1263, 195, "Output", "ExpressionUUID" -> \
"b223201f-1c36-4ffa-8778-0114df4cbeff"]
}, Open  ]],
Cell[291378, 5962, 325, 8, 28, "Input", "ExpressionUUID" -> \
"6a8e1cca-09e4-42a2-aefb-bba4b5b4701b"]
}, Closed]],
Cell[CellGroupData[{
Cell[291740, 5975, 245, 4, 36, "Subsection", "ExpressionUUID" -> \
"73281eb3-0d3f-4cec-90b4-bf71254887be"],
Cell[291988, 5981, 2352, 56, 233, "Input", "ExpressionUUID" -> \
"bf1dc438-6c3f-495b-8855-34ed13a76e0b"],
Cell[CellGroupData[{
Cell[294365, 6041, 677, 17, 46, "Input", "ExpressionUUID" -> \
"37ffb774-45ce-484c-9461-5919ffeb54fa"],
Cell[295045, 6060, 48881, 811, 188, "Output", "ExpressionUUID" -> \
"d0561494-56c0-421d-bc49-ba0ce9f80a5c"]
}, Open  ]]
}, Closed]]
}, Open  ]]
}
]
*)
