# Supplementary material for: The evolution of bequeathal in stable habitats
Source: Ecol Evol. 2018 Oct 16;8(21):10594–607. doi: 10.1002/ece3.4549 (PMC6238137; doi:10.1002/ece3.4549)
Supplement: Supplementary file 1 [file ECE3-8-10594-s001.zip › README.md]

# bequeathal
Model code for Clarke et al-- "The Evolution of Bequeathal in Stable Habitats."

"bequeathal simulation.r" contains R code for individual-based simulation

"bequeathal notebook.nb" contains Mathematica code for the model
